# Supplementary material for: Development of a screening platform to discover natural products active against SARS-CoV-2 infection using lung organoid models
Source: Biomater Res. 2023 Mar 1;27:18. doi: 10.1186/s40824-023-00357-y (PMC9974403; doi:10.1186/s40824-023-00357-y)
Supplement: Supplementary file 2 — Additional file 2. [file 40824_2023_357_MOESM2_ESM.xlsx]

## Sheet: Sheet1
Term	Number of genes	Gene names
BLANCO_MELO_COVID19_SARS_COV_2_INFECTION_A594_ACE2_EXPRESSING_CELLS_RUXOLITINIB_UP	34	CXCL2, LSMEM1, CXCL8, CLEC4A, SLC17A8, SUMO4, CCL2, KLK14, SLC6A12, SLA, NTNG2, SLC26A3, TEX29, ESRRB, SLC16A14, DRD1, CCL20, H4C9, ARC, EBLN2, RASSF5, OVGP1, CCNP, GNRH1, GDF15, CXCL1, PCK1, H1-3, ODC1, KRTAP5-1, STX11, LGALS9, ADAM32, ZNF614
BLANCO_MELO_COVID19_SARS_COV_2_INFECTION_A594_ACE2_EXPRESSING_CELLS_UP	30	CXCL2, CXCL8, LSMEM1, SUMO4, SLC17A8, CLEC4A, CCL20, SLA, KLK14, NTNG2, TEX29, ESRRB, SLC6A12, H4C9, ARC, LGALS9, CCL2, PCK1, CXCL1, DRD1, RASSF5, SLC16A14, ADAM32, SNAI1, OVGP1, GNRH1, TNFSF13B, GDF15, ODC1, GCSAM
BLANCO_MELO_COVID19_SARS_COV_2_INFECTION_CALU3_CELLS_UP	24	MX2, GBP5, CXCL8, CCL20, ARRDC3, PCK1, ANKRD1, CXCL2, EDN2, TNFAIP2, TNFSF13B, FUT1, NUPR1, CCL2, PTGER4, LGALS9, PLAAT2, MT2A, STX11, H1-3, XKR9, ZNF442, PLA1A, SLC16A6
WP_NETWORK_MAP_OF_SARSCOV2_SIGNALING_PATHWAY	17	CCL2, CCL20, CD8B, CXCL6, ACE2, LRG1, STEAP3, CASP5, PF4, SAA2, SAA1, IL4, CXCL1, CXCL2, CXCL8, IGFBP3, ALB
BLANCO_MELO_COVID19_SARS_COV_2_POS_PATIENT_LUNG_TISSUE_UP	15	FDCSP, CASP5, IGSF6, KRT81, GPX2, MX2, METTL7B, RHOH, TNFSF13B, RIPOR2, CLEC4A, KLK10, CDHR5, GBP5, H2BC4
BLANCO_MELO_COVID19_SARS_COV_2_INFECTION_A594_CELLS_DN	13	DACT2, CNTNAP2, SFRP4, TM4SF4, PRR15L, RASD1, GPX2, BCAS1, ANKS4B, KRT4, SPDEF, DDC, HABP2
BLANCO_MELO_COVID19_SARS_COV_2_LOW_MOI_INFECTION_A594_ACE2_EXPRESSING_CELLS_UP	12	CCL20, CXCL2, CXCL8, CXCL1, ARRDC3, NTNG2, ARC, CCL2, SAA2, RASD1, LSMEM1, ID1
BLANCO_MELO_COVID19_BRONCHIAL_EPITHELIAL_CELLS_SARS_COV_2_INFECTION_UP	11	CCL20, SAA2, CXCL8, TNFAIP2, CXCL1, CXCL2, CXCL6, GBP5, MYEOV, LGALS9, DRAM1
BLANCO_MELO_COVID19_SARS_COV_2_INFECTION_A594_ACE2_EXPRESSING_CELLS_DN	10	METTL7B, SFRP4, F2RL2, ANXA13, AMBP, GPX2, HABP2, BCAS1, DDC, KRT4
WP_SARSCOV2_INNATE_IMMUNITY_EVASION_AND_CELLSPECIFIC_IMMUNE_RESPONSE	9	CCL2, PF4, CXCL1, CXCL6, TFAP2A, CXCL2, CXCL8, ACE2, CXCL17
BLANCO_MELO_COVID19_SARS_COV_2_INFECTION_A594_ACE2_EXPRESSING_CELLS_RUXOLITINIB_DN	8	GPX2, SCIN, HABP2, RBKS, SUSD2, AMBP, KRT4, DDC
REACTOME_SARS_COV_INFECTIONS	6	FXYD3, CD79A, HAVCR1, ACE2, GALNT1, FNTB
BLANCO_MELO_COVID19_SARS_COV_2_INFECTION_A594_CELLS_UP	4	FUT1, THEG, CXCL8, TMEM156
BLANCO_MELO_COVID19_SARS_COV_2_INFECTION_CALU3_CELLS_DN	4	DDC, ANXA13, SYT12, TM4SF4
BLANCO_MELO_COVID19_SARS_COV_2_LOW_MOI_INFECTION_A594_ACE2_EXPRESSING_CELLS_DN	4	KRT4, KRT15, OXTR, CDH16
REACTOME_POTENTIAL_THERAPEUTICS_FOR_SARS	4	FXYD3, CD79A, ACE2, FNTB
WP_EXTRAFOLLICULAR_B_CELL_ACTIVATION_BY_SARSCOV2	4	PAX5, IL4, CD79A, TNFSF13B
REACTOME_SARS_COV_2_INFECTION	3	HAVCR1, ACE2, GALNT1
WP_ANTIVIRAL_AND_ANTIINFLAMMATORY_EFFECTS_OF_NRF2_ON_SARSCOV2_PATHWAY	3	CXCL8, CCL2, ACE2
BLANCO_MELO_SARS_COV_1_INFECTION_MCR5_CELLS_DN	2	RGCC, CYTL1
BLANCO_MELO_COVID19_BRONCHIAL_EPITHELIAL_CELLS_SARS_COV_2_INFECTION_DN	2	SELENOP, KRT15
REACTOME_SARS_COV_1_INFECTION	2	ACE2, GALNT1
REACTOME_EARLY_SARS_COV_2_INFECTION_EVENTS	2	HAVCR1, ACE2
WP_MITOCHONDRIAL_IMMUNE_RESPONSE_TO_SARSCOV2	2	CGAS, ACE2
WP_PATHOGENESIS_OF_SARSCOV2_MEDIATED_BY_NSP9NSP10_COMPLEX	2	CXCL8, CD8B
BLANCO_MELO_COVID19_SARS_COV_2_POS_PATIENT_LUNG_TISSUE_DN	1	RASSF1
REACTOME_TRANSLATION_OF_SARSCOV1_STRUCTURAL_PROTEINS	1	GALNT1
REACTOME_TRANSLATION_OF_SARSCOV2_STRUCTURAL_PROTEINS	1	GALNT1
WP_SARSCOV2_AND_ACE2_RECEPTOR_MOLECULAR_MECHANISMS	1	ACE2
WP_SARS_CORONAVIRUS_AND_INNATE_IMMUNITY	1	ACE2
WP_SARSCOV2_AND_COVID19_PATHWAY	1	ACE2
WP_TYPE_I_INTERFERON_INDUCTION_AND_SIGNALING_DURING_SARSCOV2_INFECTION	1	ACE2
WP_LINOLEIC_ACID_METABOLISM_AFFECTED_BY_SARSCOV2	1	ACE2
WP_SARSCOV2_MITOCHONDRIAL_CHRONIC_OXIDATIVE_STRESS_AND_ENDOTHELIAL_DYSFUNCTION	1	ACE2
WP_SARSCOV2_ALTERING_ANGIOGENESIS_VIA_NRP1	1	ACE2
WP_TCELL_ACTIVATION_SARSCOV2	1	IL4
