# Supplementary material for: Development of a screening platform to discover natural products active against SARS-CoV-2 infection using lung organoid models
Source: Biomater Res. 2023 Mar 1;27:18. doi: 10.1186/s40824-023-00357-y (PMC9974403; doi:10.1186/s40824-023-00357-y)
Supplement: Supplementary file 3 — Additional file 3. [file 40824_2023_357_MOESM3_ESM.xlsx]

## Sheet: Sheet1
gene.name	fc	ave.exp	t.stat	p.val	adj.pval
SERINC1	0.682	9.016	2.577	0.00618	0.0402
TWF1	0.681	8.924	4.175	4.71e-05	0.000559
IFI35	0.68	9.026	2.49	0.00773	0.0478
IFNGR2	0.679	9.439	3.327	0.000738	0.00638
DDB2	0.676	8.421	3.106	0.00143	0.0114
PCNA	0.674	8.884	2.474	0.00805	0.049
IRF9	0.668	9.101	4.3	3.06e-05	0.000373
NOTCH1	0.668	8.847	2.967	0.00213	0.0161
LTBR	0.665	9.15	2.983	0.00203	0.0155
SMAD4	0.653	8.63	3.172	0.00117	0.00962
PCK2	0.652	8.514	2.953	0.00222	0.0167
ETS1	0.648	8.905	2.579	0.00613	0.0401
FH	0.646	8.682	3.545	0.000376	0.00361
IL13RA1	0.645	9.073	2.743	0.00397	0.0277
BAGE	0.64	9.522	2.821	0.00321	0.0231
RELA	0.638	9.181	3.658	0.000262	0.00268
CUL1	0.637	8.791	4.01	8.25e-05	0.000949
SF3A1	0.636	8.829	3.395	0.0006	0.00547
MBNL1	0.632	9.157	2.528	0.00701	0.0441
COX4I1	0.624	9.564	2.838	0.00305	0.0223
GNA11	0.624	9.045	3.014	0.00186	0.0145
E2F4	0.615	8.931	2.993	0.00198	0.0152
DNMT1	0.602	8.719	3.302	0.000795	0.00676
CDK4	0.599	8.653	2.603	0.00576	0.0379
KMT2D	0.599	8.883	3.162	0.00121	0.00987
SPOP	0.597	8.754	2.832	0.00311	0.0226
SERINC5	0.585	8.56	2.534	0.0069	0.0438
MAPK14	0.584	8.756	3.084	0.00152	0.012
PTPN11	0.578	9.125	2.652	0.00506	0.0338
PYCR2	0.576	8.51	2.822	0.0032	0.0231
CKLF	0.575	8.82	2.811	0.00329	0.0235
ARID1A	0.57	8.545	2.874	0.00277	0.0204
TNFRSF14	0.559	8.985	3.397	0.000596	0.00547
UQCR11	0.558	8.619	2.951	0.00223	0.0167
SF3A3	0.554	8.864	2.671	0.00482	0.0326
NASP	0.53	8.95	2.484	0.00786	0.0482
NDUFS7	0.525	8.851	2.53	0.00698	0.0441
RBX1	0.515	8.778	2.768	0.00371	0.026
IGF2R	0.826	9.243	4.152	5.09e-05	0.000601
DST	0.826	8.718	3.365	0.000658	0.00591
OAT	0.826	8.929	4.741	6.37e-06	9.3e-05
CSF3R	0.824	8.898	2.734	0.00407	0.0281
TAP2	0.823	9.623	2.847	0.00298	0.0219
ATP5ME	0.821	9.88	3.857	0.000137	0.0015
PTEN	0.82	8.906	3.899	0.000119	0.00132
SHC1	0.817	9.448	3.201	0.00108	0.009
IDH2	0.816	9.175	3.729	0.000208	0.00219
SGK1	0.804	9.027	2.572	0.00625	0.0405
C1QBP	0.803	9.061	3.829	0.000151	0.00164
ATOX1	0.8	9.071	5.632	2.27e-07	5.25e-06
GPX4	0.791	9.956	2.815	0.00326	0.0234
MAPKAPK2	0.788	9.282	3.667	0.000254	0.00262
MAPK3	0.786	8.784	4.598	1.07e-05	0.000151
TYK2	0.785	9.072	4.89	3.71e-06	5.83e-05
FCGR2A	0.782	8.87	3.346	0.000697	0.00621
EIF4EBP1	0.779	8.822	3.148	0.00126	0.0102
RAD21	0.775	9.198	3.264	0.000892	0.00755
PRKCD	0.772	8.887	4.869	4.01e-06	6.19e-05
MS4A6A	0.771	9.283	2.659	0.00497	0.0334
UBA7	0.77	8.859	4.542	1.3e-05	0.000179
GNG12	0.765	9.043	3.341	0.000707	0.00624
TRAF7	0.764	8.947	4.551	1.26e-05	0.000175
PML	0.756	9.005	3.018	0.00184	0.0144
PSMB5	0.755	9.193	3.698	0.000231	0.0024
ITPK1	0.749	8.88	3.446	0.000512	0.00479
PSMB8	0.744	9.238	3.178	0.00115	0.00949
API5	0.737	8.811	4.508	1.47e-05	0.000197
IFI16	0.737	8.657	2.488	0.00777	0.0478
BCL6	0.737	9.083	3.242	0.000953	0.00802
CFI	0.733	8.797	2.547	0.00668	0.0425
ABL1	0.726	8.798	3.328	0.000736	0.00638
CSF1	0.719	8.808	2.697	0.0045	0.0307
NDUFB10	0.709	9.215	3.372	0.000643	0.00581
PARP4	0.706	8.96	3.616	0.0003	0.00298
PFKFB3	0.704	9.115	2.556	0.00652	0.0418
GLS	0.703	8.825	2.732	0.00409	0.0281
NFE2L2	0.699	9.332	3.314	0.000767	0.00658
PSMB7	0.695	9.198	3.703	0.000227	0.00237
FURIN	0.691	9.272	2.623	0.00547	0.0361
SIGLEC1	0.684	8.758	3.114	0.00139	0.0112
TECR	0.988	9.326	5.257	9.47e-07	1.75e-05
ALCAM	0.985	9.264	3.354	0.000679	0.00608
JAK1	0.983	9.55	5.616	2.42e-07	5.41e-06
NDUFB7	0.982	11	4.08	6.5e-05	0.000762
CD276	0.979	8.998	5.952	6.6e-08	1.8e-06
FCER1G	0.977	9.521	3.459	0.000492	0.00463
ADH1C	0.972	9.747	3.024	0.00181	0.0143
MLPH	0.968	8.818	2.566	0.00637	0.0409
SDHA	0.961	8.997	5.613	2.45e-07	5.41e-06
G6PD	0.948	9.144	5.156	1.38e-06	2.46e-05
HLA-DMB	0.942	9.205	3.565	0.000352	0.0034
CDC25B	0.941	9.435	2.949	0.00224	0.0168
ETS2	0.937	10.148	2.776	0.00363	0.0257
CD53	0.929	9.639	3.953	9.96e-05	0.00113
PSMB10	0.927	9.059	5.831	1.05e-07	2.71e-06
C2	0.927	8.818	3.342	0.000706	0.00624
DDIT3	0.926	8.847	3.141	0.00129	0.0104
ZEB2	0.926	8.916	4.334	2.71e-05	0.00034
LAMA5	0.924	9.451	3.138	0.0013	0.0105
ATP2A2	0.923	9.483	5.114	1.62e-06	2.85e-05
LCP1	0.919	9.461	3.604	0.000311	0.00308
SIRPA	0.91	9.089	5.091	1.76e-06	3.06e-05
ITGA5	0.9	9.093	3.507	0.000422	0.00403
RHOA	0.897	9.787	3.646	0.000272	0.00277
HK1	0.892	9.384	6.681	3.74e-09	1.31e-07
TGFBR2	0.883	10.06	3.387	0.000613	0.00557
BRD4	0.881	9.493	4.735	6.51e-06	9.42e-05
LTBP1	0.875	8.716	2.736	0.00404	0.028
PEBP1	0.872	9.606	2.805	0.00335	0.0238
U2AF1	0.871	9.414	4.423	1.99e-05	0.000257
NDUFA1	0.862	9.731	3.599	0.000316	0.00311
C4A-B	0.86	9.518	2.502	0.00751	0.0468
FLNB	0.86	9.313	3.668	0.000254	0.00262
FUBP1	0.856	9.347	5.016	2.33e-06	3.86e-05
CCL15	0.855	9.385	4.396	2.18e-05	0.000277
PARP9	0.852	9.343	4.921	3.31e-06	5.29e-05
PRKACA	0.851	8.852	4.797	5.2e-06	7.76e-05
DTX3L	0.846	9.1	5.046	2.08e-06	3.57e-05
SLC25A1	0.832	9.134	3.812	0.000159	0.00171
LGALS9	0.832	9.14	3.185	0.00113	0.00935
SMARCA4	0.831	9.063	5.027	2.24e-06	3.8e-05
JUP	0.826	9.245	3.102	0.00144	0.0115
BCL2L1	1.145	9.54	4.368	2.41e-05	0.000304
TNFRSF1A	1.145	9.966	5.291	8.33e-07	1.57e-05
CD46	1.143	9.585	4.053	7.12e-05	0.000829
AKT1	1.141	9.673	4.991	2.55e-06	4.15e-05
VCAN	1.138	9.483	3.485	0.000453	0.00428
TNC	1.138	9.525	2.639	0.00529	0.0351
CEBPB	1.131	9.756	5.357	6.49e-07	1.28e-05
GPI	1.129	9.164	6.537	6.61e-09	2.08e-07
RHOB	1.128	10.349	2.769	0.00371	0.026
MX1	1.126	9.748	2.983	0.00204	0.0155
ITGAV	1.116	9.074	5.24	1.01e-06	1.85e-05
CD47	1.114	9.427	4.416	2.04e-05	0.000261
ITGB1	1.104	10.627	3.489	0.000448	0.00425
TPM1	1.102	9.776	2.983	0.00204	0.0155
MAP2K2	1.101	9.453	6.643	4.34e-09	1.49e-07
SOD1	1.087	10.075	4.533	1.35e-05	0.000183
S100A9	1.085	11.062	2.568	0.00637	0.0409
POLR2A	1.075	9.117	7.245	3.93e-10	1.84e-08
STAT6	1.074	9.514	6.699	3.48e-09	1.24e-07
TNFSF10	1.071	9.246	3.82	0.000155	0.00168
NDUFA11	1.069	9.594	5.562	2.98e-07	6.27e-06
COL5A2	1.064	8.843	3.013	0.00187	0.0145
MCL1	1.06	10.445	3.783	0.000175	0.00185
ANP32B	1.056	9.17	5.163	1.35e-06	2.42e-05
ADH1B	1.052	9.578	2.629	0.0054	0.0357
CYBB	1.05	8.95	4.316	2.89e-05	0.000354
TAP1	1.045	10.082	3.427	0.000543	0.00503
DAB2	1.044	9.054	4.704	7.31e-06	0.000105
ILF3	1.043	9.518	5.512	3.6e-07	7.49e-06
NDUFS8	1.039	8.971	5.898	8.14e-08	2.18e-06
MRC1	1.037	9.45	2.894	0.00262	0.0194
SBNO2	1.034	9.398	5.367	6.26e-07	1.26e-05
IL6ST	1.029	9.659	4.523	1.4e-05	0.000189
IL1R1	1.024	9.869	3.332	0.000727	0.00635
PDGFRB	1.02	9.32	3.964	9.62e-05	0.00109
TUBB	1.02	9.53	3.945	0.000102	0.00115
ATP5F1D	1.015	9.477	5.317	7.56e-07	1.46e-05
ITGA3	1.014	9.674	2.578	0.00619	0.0402
SFN	1.012	9.517	2.468	0.00822	0.0497
CSF1R	1.005	9.096	3.566	0.000351	0.0034
COX6B1	0.99	9.843	4.581	1.13e-05	0.000158
CDKN1B	0.988	9.159	5.503	3.73e-07	7.59e-06
ALDOA	1.405	11.133	5.569	2.89e-07	6.15e-06
ITGB2	1.404	9.841	5.884	8.59e-08	2.27e-06
TPSB2	1.382	9.653	3.64	0.000278	0.00281
CD97	1.36	9.88	7.046	8.71e-10	3.43e-08
MIF	1.348	9.717	6.914	1.47e-09	5.35e-08
HIF1A	1.331	9.341	7.236	4.06e-10	1.84e-08
COX6A1	1.326	10.44	6.442	9.62e-09	2.87e-07
BRD2	1.324	9.546	8.252	6.94e-12	4.76e-10
CD164	1.316	9.799	7.197	4.75e-10	2.09e-08
CTSL	1.315	10.252	4.86	4.14e-06	6.34e-05
H3-3A	1.31	10.042	6.2	2.5e-08	7.01e-07
CD55	1.302	10.089	3.305	0.000792	0.00676
HLA-DMA	1.302	9.545	5.506	3.69e-07	7.58e-06
SF3B1	1.301	9.651	7.236	4.07e-10	1.84e-08
NDUFA13	1.301	10.04	7.072	7.84e-10	3.16e-08
TPM4	1.297	10.618	4.747	6.25e-06	9.18e-05
LDHB	1.295	9.866	4.482	1.61e-05	0.000214
JUNB	1.291	10.17	4.907	3.48e-06	5.5e-05
CD99	1.288	9.679	7.587	9.99e-11	5.44e-09
CD4	1.281	9.295	7.296	3.2e-10	1.56e-08
EWSR1	1.279	10.008	7.851	3.46e-11	2e-09
IFITM2	1.278	10.807	4.428	1.96e-05	0.000255
MDM2	1.275	9.172	5.665	2e-07	4.88e-06
DUSP1	1.268	10.724	3.429	0.00054	0.00502
H3C2	1.267	8.791	3.406	0.00058	0.00534
PSMB9	1.26	9.919	5.612	2.46e-07	5.41e-06
CXCL16	1.253	9.219	5.272	8.93e-07	1.67e-05
SLC1A5	1.241	9.26	5.592	2.65e-07	5.78e-06
ENG	1.239	10.026	4.293	3.13e-05	0.000379
HLA-DPA1	1.234	9.398	6.573	5.73e-09	1.93e-07
IFNGR1	1.232	9.428	6.229	2.23e-08	6.45e-07
IDH1	1.232	9.349	5.575	2.83e-07	6.1e-06
GRB2	1.229	9.422	8.06	1.49e-11	9.54e-10
CDKN1A	1.226	9.848	4.181	4.62e-05	0.000552
H3-5	1.226	9.942	5.021	2.29e-06	3.85e-05
SREBF1	1.224	9.546	4.05	7.19e-05	0.000833
PRDX5	1.201	9.811	4.87	3.99e-06	6.19e-05
CFB	1.199	9.777	3.79	0.000171	0.00182
COX5B	1.194	9.909	7	1.05e-09	4.04e-08
VEGFA	1.163	9.514	3.966	9.57e-05	0.00109
NDUFB4	1.156	9.611	7.478	1.54e-10	7.72e-09
GDF15	1.156	8.995	3.007	0.00191	0.0147
UBB	1.856	11.016	8.325	5.19e-12	3.84e-10
DDIT4	1.853	10.493	5.811	1.14e-07	2.89e-06
HLA-DRB3	1.833	10.665	6.021	5.04e-08	1.39e-06
LAMP1	1.781	10.41	9.314	1.02e-13	1.57e-11
CTNNB1	1.77	9.983	9.668	2.54e-14	5.23e-12
LYZ	1.764	10.533	5.294	8.25e-07	1.57e-05
HLA-B	1.735	13.623	5.849	9.83e-08	2.57e-06
H3C10	1.734	10.187	5.658	2.06e-07	4.92e-06
HLA-DRB4	1.727	10.644	4.854	4.23e-06	6.42e-05
PKM	1.716	10.692	9.615	3.13e-14	5.8e-12
SERPING1	1.693	11.532	4.841	4.43e-06	6.67e-05
GNAS	1.686	11.51	5.717	1.64e-07	4.05e-06
RPL7A	1.679	11.626	5.656	2.07e-07	4.92e-06
CAPN2	1.663	10.033	6.528	6.84e-09	2.11e-07
CD14	1.658	9.507	6.54	6.53e-09	2.08e-07
COL5A1	1.637	9.452	4.485	1.6e-05	0.000213
COL6A3	1.628	10.82	4.432	1.93e-05	0.000253
CEACAM6	1.623	10.178	3.871	0.000132	0.00145
FCGRT	1.613	9.893	8.366	4.4e-12	3.47e-10
ADH1A	1.609	9.753	5.614	2.44e-07	5.41e-06
C3	1.589	10.763	3.336	0.000727	0.00635
CLU	1.567	10.458	3.59	0.000328	0.0032
SERPINA1	1.564	10.75	3.803	0.000165	0.00176
C1S	1.556	9.915	5.64	2.2e-07	5.17e-06
TXNIP	1.553	10.982	4.24	3.76e-05	0.000453
CD44	1.539	10.424	6.465	8.77e-09	2.66e-07
RPS27A	1.537	10.665	5.344	6.82e-07	1.33e-05
CCND1	1.52	9.444	4.602	1.05e-05	0.00015
ACTA2	1.511	9.385	3.619	0.000298	0.00298
STAT1	1.51	9.82	6.549	6.31e-09	2.08e-07
C1QB	1.498	9.642	7.111	6.7e-10	2.76e-08
RAB7A	1.482	9.89	10.081	5.11e-15	1.35e-12
IFI6	1.476	9.913	5.091	1.77e-06	3.06e-05
IFITM1	1.447	10.502	5.016	2.33e-06	3.86e-05
STAT3	1.444	10.017	6.934	1.36e-09	5.04e-08
MUC1	1.437	10.106	3.188	0.00113	0.00935
BAX	1.43	9.06	8.024	1.73e-11	1.07e-09
RPS6	1.428	11.502	3.915	0.000113	0.00127
STAT2	1.427	9.587	8.199	8.58e-12	5.67e-10
LRP1	1.421	10.286	6.209	2.41e-08	6.86e-07
C7	1.411	9.782	3.621	0.000296	0.00298
APOL6	1.406	9.456	6.537	6.6e-09	2.08e-07
CD74	3.456	13.824	10.579	7.54e-16	2.79e-13
SSX1	3.026	11.624	17.734	2.38e-26	4.41e-23
COL3A1	2.822	11.546	5.737	1.53e-07	3.83e-06
B2M	2.66	14.118	8.55	2.11e-12	1.78e-10
HLA-DRA	2.659	11.577	9.218	1.49e-13	1.85e-11
ACTB	2.612	14.09	7.752	5.15e-11	2.89e-09
FN1	2.587	12.345	6.41	1.1e-08	3.23e-07
LY6E	2.571	10.949	11.983	3.96e-18	3.67e-15
SFTPA1	2.563	13.247	2.945	0.00257	0.0191
HLA-C	2.532	12.09	10.324	2e-15	6.16e-13
HLA-F	2.323	11.219	10.984	1.62e-16	7.48e-14
CD63	2.298	11.385	9.479	5.33e-14	8.97e-12
IFI27	2.289	10.932	7.896	2.88e-11	1.72e-09
ANXA1	2.28	10.4	11.337	4.3e-17	2.65e-14
HLA-E	2.262	11.64	8.574	1.92e-12	1.69e-10
KRT7	2.259	10.763	4.324	2.85e-05	0.000352
COL1A1	2.234	11.022	4.423	2.02e-05	0.000259
CD163	2.216	10.854	7.565	1.09e-10	5.64e-09
CD81	2.203	11.362	8.971	3.95e-13	4.3e-11
FLNA	2.186	10.894	7.563	1.1e-10	5.64e-09
KRT18	2.133	11.108	5.014	2.36e-06	3.87e-05
CD68	2.127	10.776	9.258	1.27e-13	1.82e-11
TYMP	2.093	10.862	8.715	1.09e-12	1.07e-10
C1QA	2.087	10.69	8.302	5.68e-12	4.05e-10
KRT19	2.055	9.979	4.589	1.11e-05	0.000156
A2M	2.038	12.558	5.212	1.13e-06	2.04e-05
C1R	2.025	10.44	7.179	5.11e-10	2.15e-08
APP	2.017	10.607	9.011	3.38e-13	3.91e-11
HSP90B1	2.012	10.113	9.217	1.5e-13	1.85e-11
CTSS	2.008	10.175	9.804	1.5e-14	3.46e-12
COL1A2	1.998	11.096	4.787	5.43e-06	8.04e-05
GPX1	1.985	11.06	8.944	4.41e-13	4.54e-11
HLA-A	1.975	12.878	7.191	4.87e-10	2.1e-08
OAZ1	1.946	11.412	8.36	4.5e-12	3.47e-10
CTSH	1.925	10.501	4.983	2.64e-06	4.24e-05
CD9	1.905	10.245	6.956	1.25e-09	4.71e-08
LGALS3	1.861	10.319	8.577	1.89e-12	1.69e-10
CCL18	1.857	10.005	5.36	6.42e-07	1.28e-05
