# Supplementary material for: Development of a screening platform to discover natural products active against SARS-CoV-2 infection using lung organoid models
Source: Biomater Res. 2023 Mar 1;27:18. doi: 10.1186/s40824-023-00357-y (PMC9974403; doi:10.1186/s40824-023-00357-y)
Supplement: Supplementary file 4 — Additional file 4. [file 40824_2023_357_MOESM4_ESM.xlsx]

## Sheet: Kulasinghe et al.
Gene symbol
