# Supplementary material for: Development of a screening platform to discover natural products active against SARS-CoV-2 infection using lung organoid models
Source: Biomater Res. 2023 Mar 1;27:18. doi: 10.1186/s40824-023-00357-y (PMC9974403; doi:10.1186/s40824-023-00357-y)
Supplement: Supplementary file 5 — Additional file 5. [file 40824_2023_357_MOESM5_ESM.xlsx]

## Sheet: Sheet1
tissueType	cell Name	n
Lung	SLC16A7+ cell	1190
Lung	Ciliated cell	311
Lung	Ionocyte cell	308
Lung	Cancer stem cell	106
Lung	Basal cell	102
Lung	Brush cell (Tuft cell)	84
Lung	Neuroendocrine cell	84
Lung	FOXN4+ cell	81
Lung	Secretory cell	76
Lung	Macrophage	40
Lung	Endothelial cell	21
Lung	Myeloid dendritic cell	20
Lung	Dendritic cell	19
Lung	T cell	16
Lung	Idiopathic pulmonary fibrosis cell	15
Lung	Myofibroblast	12
Lung	Epithelial cell	10
Lung	Fibroblast	9
Lung	Lung epithelial cell	7
Lung	Airway secretory cell	5
Lung	Clara cell	4
Lung	M2 macrophage	4
Lung	Type II pneumocyte	4
Lung	M1 macrophage	3
Lung	Monocyte	3
Lung	Basophil	2
Lung	Migrating cancer stem cell	2
Lung	Neutrophil	2
Lung	Plasmacytoid dendritic cell	2
Lung	Alveolar epithelial progenitor cell	1
Lung	Anterior foregut endoderm cell	1
Lung	Cancer cell	1
Lung	CD8+ T cell	1
Lung	Eosinophil	1
Lung	Epithelial progenitor cell	1
Lung	Malignant mesothelioma cell	1
Lung	Mesothelial cell	1
Lung	Mesothelioma cell	1
Lung	Natural killer cell	1
Lung	T helper cell	1
