# Supplementary material for: Development of a screening platform to discover natural products active against SARS-CoV-2 infection using lung organoid models
Source: Biomater Res. 2023 Mar 1;27:18. doi: 10.1186/s40824-023-00357-y (PMC9974403; doi:10.1186/s40824-023-00357-y)
Supplement: Supplementary file 6 — Additional file 6. [file 40824_2023_357_MOESM6_ESM.xlsx]

## Sheet: Sheet1
Gene_name	baseMean	log2FoldChange	lfcSE	pvalue	padj	status	term
FDCSP	168.117	8.93498	0.798969	4.93e-29	1.29e-25	OK	Up by SARS-CoV-2 infection
RNASE2	107.696	8.65104	0.840629	7.73e-25	8.11e-22	OK	Up by SARS-CoV-2 infection
SELL	10729.4	7.54397	0.719225	9.7e-26	1.27e-22	OK	Up by SARS-CoV-2 infection
CYP19A1	56.4887	7.40473	0.837014	9.02e-19	5.26e-16	OK	Up by SARS-CoV-2 infection
ST20	958.43	7.32798	0.667206	4.61e-28	9.68e-25	OK	Up by SARS-CoV-2 infection
CLEC4E	3559.1	7.2201	0.532554	7.15e-42	3.76e-38	OK	Up by SARS-CoV-2 infection
FFAR2	1122.71	6.69679	0.572414	1.29e-31	4.5e-28	OK	Up by SARS-CoV-2 infection
IFI6	16374	6.67748	0.484676	3.5e-43	3.67e-39	OK	Up by SARS-CoV-2 infection
STAP1	212.298	6.60951	0.641933	7.32e-25	8.11e-22	OK	Up by SARS-CoV-2 infection
CPLX2	48.7351	6.55579	0.854999	1.75e-14	4.84e-12	OK	Up by SARS-CoV-2 infection
P2RY13	764.059	6.47398	0.7946	3.72e-16	1.35e-13	OK	Up by SARS-CoV-2 infection
CCL8	5088.93	6.33675	0.665624	1.73e-21	1.4e-18	OK	Up by SARS-CoV-2 infection
FCER1G	23560.3	6.2934	0.621921	4.54e-24	3.97e-21	OK	Up by SARS-CoV-2 infection
CASP5	230.145	6.27569	0.615981	2.24e-24	2.14e-21	OK	Up by SARS-CoV-2 infection
CCL4	26495	6.14857	0.875088	2.12e-12	3.98e-10	OK	Up by SARS-CoV-2 infection
IL2RG	9360.84	6.02418	0.751034	1.05e-15	3.67e-13	OK	Up by SARS-CoV-2 infection
PLEK	6730.15	5.96563	0.62898	2.43e-21	1.82e-18	OK	Up by SARS-CoV-2 infection
CLEC4D	462.949	5.89288	0.80861	3.15e-13	7.05e-11	OK	Up by SARS-CoV-2 infection
IFIT1	2995.41	5.82504	0.671028	3.93e-18	2.06e-15	OK	Up by SARS-CoV-2 infection
OLR1	3288.63	5.78969	0.690198	4.93e-17	2.46e-14	OK	Up by SARS-CoV-2 infection
OAS1	2365.98	5.7787	0.643909	2.85e-19	1.76e-16	OK	Up by SARS-CoV-2 infection
ALOX5AP	6063.15	5.7443	0.533248	4.65e-27	8.14e-24	OK	Up by SARS-CoV-2 infection
DAPP1	478.044	5.73335	0.541181	3.17e-26	4.76e-23	OK	Up by SARS-CoV-2 infection
HESX1	46.7414	5.7289	0.787365	3.44e-13	7.52e-11	OK	Up by SARS-CoV-2 infection
BCL2A1	7344.17	5.70453	0.622955	5.33e-20	3.73e-17	OK	Up by SARS-CoV-2 infection
GAPT	247.094	5.63855	0.797996	1.6e-12	3.08e-10	OK	Up by SARS-CoV-2 infection
LILRA6	621.688	5.61171	0.636773	1.22e-18	6.75e-16	OK	Up by SARS-CoV-2 infection
CLC	71.6694	5.58306	0.790308	1.61e-12	3.08e-10	OK	Up by SARS-CoV-2 infection
CCL11	1746.87	5.57327	0.681876	3e-16	1.12e-13	OK	Up by SARS-CoV-2 infection
GPR141	38.7482	5.56949	0.86002	9.42e-11	1.39e-08	OK	Up by SARS-CoV-2 infection
LOC147646	32.9022	5.53083	0.979132	1.62e-08	1.57e-06	OK	Up by SARS-CoV-2 infection
IFITM2	60895.2	5.52556	0.708973	6.5e-15	1.87e-12	OK	Up by SARS-CoV-2 infection
EIF2AK2	1182.05	5.46517	0.667043	2.55e-16	1.07e-13	OK	Up by SARS-CoV-2 infection
TREML3P	74.2661	5.44724	0.682215	1.41e-15	4.62e-13	OK	Up by SARS-CoV-2 infection
KCNJ2-AS1	114.695	5.38223	0.719484	7.39e-14	1.85e-11	OK	Up by SARS-CoV-2 infection
GPR84	869.583	5.38139	0.731413	1.87e-13	4.47e-11	OK	Up by SARS-CoV-2 infection
LOC100506229	262.284	5.35124	0.924508	7.11e-09	7.18e-07	OK	Up by SARS-CoV-2 infection
SP140	404.786	5.33515	0.64105	8.61e-17	3.77e-14	OK	Up by SARS-CoV-2 infection
IFIT3	5040.06	5.33036	0.652095	2.98e-16	1.12e-13	OK	Up by SARS-CoV-2 infection
IGSF6	632.659	5.29326	0.724479	2.75e-13	6.27e-11	OK	Up by SARS-CoV-2 infection
KRT81	47.1982	5.28522	0.966245	4.5e-08	3.94e-06	OK	Up by SARS-CoV-2 infection
C9orf66	26.0868	5.28177	0.834569	2.47e-10	3.33e-08	OK	Up by SARS-CoV-2 infection
IFIT2	3072.01	5.2724	0.73716	8.53e-13	1.72e-10	OK	Up by SARS-CoV-2 infection
NT5C3	2088.62	5.18697	0.682586	2.98e-14	7.83e-12	OK	Up by SARS-CoV-2 infection
CEACAM3	146.099	5.15509	0.804005	1.44e-10	2.01e-08	OK	Up by SARS-CoV-2 infection
GPX2	125.273	5.15306	0.802551	1.36e-10	1.92e-08	OK	Up by SARS-CoV-2 infection
APOBEC3A	768.544	5.12277	0.913755	2.07e-08	1.96e-06	OK	Up by SARS-CoV-2 infection
LOC100505817	11.1828	5.11152	1.31739	0.000104439	0.0026896	OK	Up by SARS-CoV-2 infection
MMP8	185.28	5.10386	0.874279	5.29e-09	5.55e-07	OK	Up by SARS-CoV-2 infection
OAS3	4660.42	5.06897	0.824537	7.86e-10	9.49e-08	OK	Up by SARS-CoV-2 infection
MX2	1990.78	5.04354	0.704159	7.92e-13	1.63e-10	OK	Up by SARS-CoV-2 infection
S100A12	4681.59	4.99411	0.935982	9.52e-08	7.81e-06	OK	Up by SARS-CoV-2 infection
AQP9	4161.1	4.97265	0.755627	4.68e-11	7.44e-09	OK	Up by SARS-CoV-2 infection
CXorf21	86.8636	4.96136	0.675406	2.05e-13	4.77e-11	OK	Up by SARS-CoV-2 infection
CRISP3	33.0125	4.95172	0.983794	4.82e-07	3.22e-05	OK	Up by SARS-CoV-2 infection
IL1RN	16310.3	4.94122	0.846798	5.37e-09	5.59e-07	OK	Up by SARS-CoV-2 infection
DDX60L	1176.4	4.91838	0.616822	1.54e-15	4.9e-13	OK	Up by SARS-CoV-2 infection
METTL7B	17.0263	4.86225	0.896333	5.81e-08	4.92e-06	OK	Up by SARS-CoV-2 infection
LY96	847.376	4.85606	0.778405	4.42e-10	5.59e-08	OK	Up by SARS-CoV-2 infection
OAS2	3972.43	4.81371	0.753109	1.64e-10	2.27e-08	OK	Up by SARS-CoV-2 infection
ISG15	4567.53	4.79347	0.613641	5.65e-15	1.7e-12	OK	Up by SARS-CoV-2 infection
CACNA1A	124.759	4.76757	0.902753	1.28e-07	1.01e-05	OK	Up by SARS-CoV-2 infection
TFEC	367.506	4.75571	0.782557	1.22e-09	1.46e-07	OK	Up by SARS-CoV-2 infection
KCNH7	81.45	4.75481	0.87542	5.59e-08	4.77e-06	OK	Up by SARS-CoV-2 infection
ECRP	10.8505	4.73277	1.05118	6.72e-06	0.000312305	OK	Up by SARS-CoV-2 infection
SAMD9	987.946	4.72427	0.765949	6.92e-10	8.45e-08	OK	Up by SARS-CoV-2 infection
SYN1	209.145	4.7238	0.739583	1.69e-10	2.31e-08	OK	Up by SARS-CoV-2 infection
RHOH	741.022	4.72149	0.802625	4.04e-09	4.47e-07	OK	Up by SARS-CoV-2 infection
SLC26A8	54.9343	4.71886	0.861805	4.36e-08	3.85e-06	OK	Up by SARS-CoV-2 infection
EMR1	270.664	4.71066	0.617811	2.44e-14	6.58e-12	OK	Up by SARS-CoV-2 infection
IL27	21.9122	4.71027	0.955717	8.29e-07	5.09e-05	OK	Up by SARS-CoV-2 infection
SAMD9L	2041.5	4.69618	0.760834	6.73e-10	8.31e-08	OK	Up by SARS-CoV-2 infection
BCL2L14	65.1922	4.68012	0.796882	4.28e-09	4.67e-07	OK	Up by SARS-CoV-2 infection
HAMP	63.5713	4.65945	0.795922	4.79e-09	5.14e-07	OK	Up by SARS-CoV-2 infection
HSH2D	216.142	4.64862	0.58018	1.13e-15	3.81e-13	OK	Up by SARS-CoV-2 infection
MXD1	1948.26	4.64009	0.555772	6.89e-17	3.15e-14	OK	Up by SARS-CoV-2 infection
WAS	364.581	4.62567	0.710529	7.51e-11	1.16e-08	OK	Up by SARS-CoV-2 infection
TPSB2	1771.56	4.61353	0.692329	2.67e-11	4.31e-09	OK	Up by SARS-CoV-2 infection
CCL7	153.462	4.59551	0.899956	3.28e-07	2.36e-05	OK	Up by SARS-CoV-2 infection
ANKRD22	163.863	4.57899	0.783562	5.1e-09	5.41e-07	OK	Up by SARS-CoV-2 infection
PADI2	215.768	4.56795	0.637585	7.81e-13	1.63e-10	OK	Up by SARS-CoV-2 infection
ARSE	41.3175	4.56378	1.01335	6.68e-06	0.000311742	OK	Up by SARS-CoV-2 infection
TNFSF13B	549.739	4.53445	0.886773	3.16e-07	2.29e-05	OK	Up by SARS-CoV-2 infection
SNORA12	24.237	4.51154	0.955578	2.34e-06	0.000126866	OK	Up by SARS-CoV-2 infection
SRGN	20308.3	4.51016	0.718327	3.41e-10	4.48e-08	OK	Up by SARS-CoV-2 infection
MX1	2747.63	4.4875	0.495683	1.39e-19	9.12e-17	OK	Up by SARS-CoV-2 infection
GTSF1	15.9519	4.48306	0.951555	2.46e-06	0.000130588	OK	Up by SARS-CoV-2 infection
CYP4F3	20.4361	4.47134	0.972123	4.23e-06	0.000211707	OK	Up by SARS-CoV-2 infection
CARD17	77.4212	4.44456	1.02331	1.4e-05	0.000560375	OK	Up by SARS-CoV-2 infection
ZBP1	80.229	4.4425	0.662762	2.04e-11	3.4e-09	OK	Up by SARS-CoV-2 infection
CARD16	2890.87	4.43243	0.681437	7.79e-11	1.19e-08	OK	Up by SARS-CoV-2 infection
KCNJ2	515.277	4.4242	0.786759	1.87e-08	1.79e-06	OK	Up by SARS-CoV-2 infection
HERC5	518.537	4.42418	0.761659	6.3e-09	6.42e-07	OK	Up by SARS-CoV-2 infection
IFITM1	8305.43	4.4041	0.581447	3.61e-14	9.24e-12	OK	Up by SARS-CoV-2 infection
TCN1	30.1544	4.35895	0.996006	1.21e-05	0.000498751	OK	Up by SARS-CoV-2 infection
CHI3L2	802.118	4.35428	0.781298	2.5e-08	2.35e-06	OK	Up by SARS-CoV-2 infection
CA1	22.9645	4.31562	1.01254	2.02e-05	0.000759253	OK	Up by SARS-CoV-2 infection
RNU11	61.6175	4.29831	0.88683	1.25e-06	7.16e-05	OK	Up by SARS-CoV-2 infection
FAM65B	529.358	4.28524	0.709478	1.54e-09	1.82e-07	OK	Up by SARS-CoV-2 infection
NBN	1038.51	4.26132	0.625744	9.76e-12	1.71e-09	OK	Up by SARS-CoV-2 infection
LOC257358	39.2234	4.26015	0.8996	2.18e-06	0.000119448	OK	Up by SARS-CoV-2 infection
FYB	429.374	4.25658	0.546285	6.6e-15	1.87e-12	OK	Up by SARS-CoV-2 infection
CCDC140	10.105	4.25401	1.05253	5.31e-05	0.00161527	OK	Up by SARS-CoV-2 infection
TREM1	1179.82	4.24028	0.518346	2.83e-16	1.12e-13	OK	Up by SARS-CoV-2 infection
IFI44L	1336.55	4.23447	0.706283	2.03e-09	2.29e-07	OK	Up by SARS-CoV-2 infection
CLEC4A	287.059	4.22224	0.655944	1.22e-10	1.75e-08	OK	Up by SARS-CoV-2 infection
IL17C	13.4869	4.22161	1.32949	0.00149654	0.0167182	OK	Up by SARS-CoV-2 infection
TNFSF10	2358.9	4.21411	0.50295	5.35e-17	2.55e-14	OK	Up by SARS-CoV-2 infection
IRG1	449.996	4.19381	1.02934	4.62e-05	0.00147279	OK	Up by SARS-CoV-2 infection
KLK10	189.716	4.18469	0.625286	2.19e-11	3.6e-09	OK	Up by SARS-CoV-2 infection
TARP	189.76	4.18353	0.957575	1.25e-05	0.000512278	OK	Up by SARS-CoV-2 infection
DNAAF1	123.233	4.12615	0.78636	1.54e-07	1.21e-05	OK	Up by SARS-CoV-2 infection
HLA-J	521.879	4.11514	0.902194	5.08e-06	0.000247202	OK	Up by SARS-CoV-2 infection
TMEM71	175.747	4.10423	0.634068	9.62e-11	1.4e-08	OK	Up by SARS-CoV-2 infection
CD37	1093.88	4.08899	0.680427	1.86e-09	2.15e-07	OK	Up by SARS-CoV-2 infection
SIRPB1	143.517	4.07863	0.806244	4.22e-07	2.91e-05	OK	Up by SARS-CoV-2 infection
SERPINB9	3261.95	4.06543	0.704871	8.04e-09	7.96e-07	OK	Up by SARS-CoV-2 infection
F5	53.86	4.05629	0.813981	6.25e-07	4e-05	OK	Up by SARS-CoV-2 infection
CCL19	335.098	4.04938	0.654858	6.27e-10	7.83e-08	OK	Up by SARS-CoV-2 infection
CXCL10	5272.35	4.03877	0.931934	1.47e-05	0.000582843	OK	Up by SARS-CoV-2 infection
HS3ST3A1	85.9129	4.02672	0.918565	1.17e-05	0.000488131	OK	Up by SARS-CoV-2 infection
CDHR5	22.025	4.0266	0.945145	2.04e-05	0.000762928	OK	Up by SARS-CoV-2 infection
GBP5	918.346	4.02161	0.899412	7.77e-06	0.000354834	OK	Up by SARS-CoV-2 infection
CSF3R	669.479	4.01257	0.730926	4.03e-08	3.61e-06	OK	Up by SARS-CoV-2 infection
TNF	331.351	4.00524	0.84739	2.28e-06	0.000124247	OK	Up by SARS-CoV-2 infection
CSTA	576.677	3.98049	0.813251	9.85e-07	5.88e-05	OK	Up by SARS-CoV-2 infection
S100A8	13692.1	3.97543	0.895822	9.09e-06	0.000397754	OK	Up by SARS-CoV-2 infection
TRIM38	890.722	3.9683	0.547158	4.09e-13	8.76e-11	OK	Up by SARS-CoV-2 infection
S100A11	13205.8	3.95873	0.532403	1.04e-13	2.54e-11	OK	Up by SARS-CoV-2 infection
DOK3	327.858	3.95846	0.633731	4.2e-10	5.45e-08	OK	Up by SARS-CoV-2 infection
MAP2K6	99.1569	3.95298	0.947871	3.04e-05	0.00106801	OK	Up by SARS-CoV-2 infection
TYROBP	3533.9	3.94294	0.631962	4.4e-10	5.59e-08	OK	Up by SARS-CoV-2 infection
FPR1	1327.79	3.93357	0.834701	2.45e-06	0.000130588	OK	Up by SARS-CoV-2 infection
GCH1	1872.99	3.92939	0.689843	1.23e-08	1.2e-06	OK	Up by SARS-CoV-2 infection
CD53	2354.72	3.91431	0.728612	7.77e-08	6.48e-06	OK	Up by SARS-CoV-2 infection
RGS18	72.7094	3.91429	0.875938	7.87e-06	0.000357777	OK	Up by SARS-CoV-2 infection
C6	20.8613	3.87915	0.933253	3.23e-05	0.00111586	OK	Up by SARS-CoV-2 infection
VTRNA1-1	42.4858	3.87761	0.927766	2.92e-05	0.0010399	OK	Up by SARS-CoV-2 infection
TNFSF14	199.049	3.87711	0.705371	3.87e-08	3.51e-06	OK	Up by SARS-CoV-2 infection
PLAC8	321.856	3.87085	0.553517	2.69e-12	4.95e-10	OK	Up by SARS-CoV-2 infection
ATP7B	589.725	3.86204	0.88843	1.38e-05	0.000553071	OK	Up by SARS-CoV-2 infection
CEACAM1	1107.39	3.85055	0.890558	1.53e-05	0.000605574	OK	Up by SARS-CoV-2 infection
HIST1H2BC	46.9744	3.83394	0.751797	3.4e-07	2.43e-05	OK	Up by SARS-CoV-2 infection
EPSTI1	924.254	3.81837	0.735724	2.1e-07	1.61e-05	OK	Up by SARS-CoV-2 infection
CHI3L1	798.238	3.81352	0.899213	2.23e-05	0.000820065	OK	Up by SARS-CoV-2 infection
APBB1IP	115.682	3.79311	0.744965	3.55e-07	2.5e-05	OK	Up by SARS-CoV-2 infection
S100P	400.708	3.78973	0.579906	6.36e-11	9.96e-09	OK	Up by SARS-CoV-2 infection
CDA	394.427	3.78078	0.948709	6.74e-05	0.00196109	OK	Up by SARS-CoV-2 infection
LILRA5	408.754	3.76147	0.801931	2.73e-06	0.000143804	OK	Up by SARS-CoV-2 infection
LOC731424	481.937	3.75343	0.624607	1.86e-09	2.15e-07	OK	Up by SARS-CoV-2 infection
MARCKS	4048.35	3.74988	0.782808	1.67e-06	9.35e-05	OK	Up by SARS-CoV-2 infection
RBP4	111.213	3.72862	0.749115	6.45e-07	4.08e-05	OK	Up by SARS-CoV-2 infection
HIST2H2BE	346.415	3.72245	0.660896	1.78e-08	1.71e-06	OK	Up by SARS-CoV-2 infection
ZDHHC19	22.9899	3.72072	0.899913	3.56e-05	0.00119708	OK	Up by SARS-CoV-2 infection
BASP1	1318.38	3.71945	0.538152	4.8e-12	8.53e-10	OK	Up by SARS-CoV-2 infection
LCP1	3399.17	3.7188	0.549116	1.27e-11	2.18e-09	OK	Up by SARS-CoV-2 infection
RNASE3	10.918	3.70596	1.04745	0.000403049	0.00684857	OK	Up by SARS-CoV-2 infection
LCP2	1832.77	3.7041	0.745198	6.67e-07	4.2e-05	OK	Up by SARS-CoV-2 infection
PSTPIP2	462.226	3.70404	0.735017	4.67e-07	3.19e-05	OK	Up by SARS-CoV-2 infection
RNU4ATAC	34.9573	3.6874	0.905185	4.63e-05	0.00147279	OK	Up by SARS-CoV-2 infection
RTP4	150.062	3.6872	0.637494	7.3e-09	7.3e-07	OK	Up by SARS-CoV-2 infection
IFITM3	31606.6	3.66411	0.610545	1.96e-09	2.23e-07	OK	Up by SARS-CoV-2 infection
C19orf66	763.867	3.66324	0.541123	1.29e-11	2.19e-09	OK	Up by SARS-CoV-2 infection
CLEC12B	12.4827	3.65962	0.94757	0.000112413	0.00285824	OK	Up by SARS-CoV-2 infection
CCDC60	10.8754	3.65146	0.971927	0.000172009	0.00377881	OK	Up by SARS-CoV-2 infection
CLDN2	21.1188	3.64755	0.976307	0.000186924	0.00398561	OK	Up by SARS-CoV-2 infection
FAM26F	73.1255	3.6455	0.717204	3.72e-07	2.6e-05	OK	Up by SARS-CoV-2 infection
HBA1	719.044	3.64445	0.93762	0.000101526	0.00266515	OK	Up by SARS-CoV-2 infection
LAMP3	479.92	3.63353	0.700604	2.15e-07	1.63e-05	OK	Up by SARS-CoV-2 infection
SPI1	726.769	3.62268	0.738773	9.41e-07	5.65e-05	OK	Up by SARS-CoV-2 infection
ARRB2	1913.65	3.62048	0.723081	5.53e-07	3.63e-05	OK	Up by SARS-CoV-2 infection
EVI2B	751.017	3.61954	0.674563	8.06e-08	6.67e-06	OK	Up by SARS-CoV-2 infection
C3AR1	393.682	3.61548	0.739427	1.01e-06	6e-05	OK	Up by SARS-CoV-2 infection
PTK2B	870.554	3.58992	0.516071	3.49e-12	6.33e-10	OK	Up by SARS-CoV-2 infection
CXCR2P1	10.8079	3.56784	1.00335	0.000376638	0.0065664	OK	Up by SARS-CoV-2 infection
LINC00605	49.0581	3.55554	0.972016	0.000254281	0.00504432	OK	Up by SARS-CoV-2 infection
PGLYRP1	190.168	3.5548	0.989853	0.000329102	0.00599624	OK	Up by SARS-CoV-2 infection
MNDA	721.408	3.5548	0.908595	9.14e-05	0.00247303	OK	Up by SARS-CoV-2 infection
OLIG1	23.7919	3.54937	0.943106	0.000167561	0.00372787	OK	Up by SARS-CoV-2 infection
RAC2	1542.71	3.54664	0.498585	1.13e-12	2.24e-10	OK	Up by SARS-CoV-2 infection
SULT1B1	44.3579	3.53727	0.996856	0.00038754	0.00668236	OK	Up by SARS-CoV-2 infection
CCL3	11035.2	3.53652	0.992899	0.000368306	0.00645673	OK	Up by SARS-CoV-2 infection
IDO1	1862.28	3.52909	0.878717	5.91e-05	0.00174963	OK	Up by SARS-CoV-2 infection
SAMSN1	681.33	3.50823	0.683295	2.83e-07	2.09e-05	OK	Up by SARS-CoV-2 infection
TREML4	40.3941	3.49164	1.01654	0.000592914	0.00883884	OK	Up by SARS-CoV-2 infection
SPRR2E	11.8583	3.48844	0.97417	0.000342369	0.00613518	OK	Up by SARS-CoV-2 infection
MGC12916	46.4029	3.48279	0.984648	0.000404553	0.00686303	OK	Up by SARS-CoV-2 infection
FCGR3B	890.788	3.48079	1.00236	0.000515459	0.00809093	OK	Up by SARS-CoV-2 infection
PATL1	1677.33	3.46267	0.688539	4.93e-07	3.28e-05	OK	Up by SARS-CoV-2 infection
ATP5EP2	10.1449	3.46204	0.986262	0.000447666	0.00734458	OK	Up by SARS-CoV-2 infection
CTF1	62.8398	3.43974	0.886826	0.000105012	0.0026896	OK	Up by SARS-CoV-2 infection
SP110	470.229	3.437	0.674548	3.48e-07	2.47e-05	OK	Up by SARS-CoV-2 infection
MGAM	43.25	3.42995	0.890891	0.000118107	0.00297419	OK	Up by SARS-CoV-2 infection
DDX58	580.121	3.4184	0.678536	4.71e-07	3.19e-05	OK	Up by SARS-CoV-2 infection
LRFN1	15.8244	3.41584	0.926867	0.00022838	0.00468403	OK	Up by SARS-CoV-2 infection
TLR7	15.6705	3.40882	0.965566	0.000414949	0.00700544	OK	Up by SARS-CoV-2 infection
LILRB2	174.215	3.3989	0.623562	5.01e-08	4.32e-06	OK	Up by SARS-CoV-2 infection
FGR	2251.54	3.39522	0.726368	2.95e-06	0.00015414	OK	Up by SARS-CoV-2 infection
RSAD2	1950.59	3.39174	0.907779	0.000186747	0.00398561	OK	Up by SARS-CoV-2 infection
S100A9	13127.3	3.39147	0.838242	5.21e-05	0.00159553	OK	Up by SARS-CoV-2 infection
CCR1	236.057	3.38859	0.697764	1.2e-06	6.9e-05	OK	Up by SARS-CoV-2 infection
GCNT3	12.72	3.38612	0.946044	0.000344594	0.00614361	OK	Up by SARS-CoV-2 infection
TMEM154	68.5072	3.37442	0.84947	7.12e-05	0.00204166	OK	Up by SARS-CoV-2 infection
RNF19B	1228.42	3.36362	0.693911	1.25e-06	7.16e-05	OK	Up by SARS-CoV-2 infection
LOC344887	23.925	3.35756	0.939861	0.000353719	0.00626509	OK	Up by SARS-CoV-2 infection
BLOC1S1	147.032	3.3515	0.710644	2.4e-06	0.000129435	OK	Up by SARS-CoV-2 infection
IFIT5	593.432	3.34746	0.695762	1.5e-06	8.47e-05	OK	Up by SARS-CoV-2 infection
SLED1	13.1231	3.34496	1.01943	0.00103363	0.0129062	OK	Up by SARS-CoV-2 infection
OASL	547.172	3.33123	0.759599	1.16e-05	0.000487994	OK	Up by SARS-CoV-2 infection
GBP1P1	109.284	3.32772	0.642145	2.19e-07	1.66e-05	OK	Up by SARS-CoV-2 infection
GBP3	974.922	3.32726	0.922369	0.000309406	0.00576059	OK	Up by SARS-CoV-2 infection
HSPB6	1739.36	3.32696	0.949813	0.00046047	0.00743907	OK	Up by SARS-CoV-2 infection
RGL4	153.373	3.32077	0.676407	9.13e-07	5.51e-05	OK	Up by SARS-CoV-2 infection
PILRA	355.654	3.30388	0.622504	1.11e-07	8.91e-06	OK	Up by SARS-CoV-2 infection
FGL2	224.253	3.30183	0.745084	9.36e-06	0.000406096	OK	Up by SARS-CoV-2 infection
HRASLS2	33.0012	3.30055	0.876972	0.0001675	0.00372787	OK	Up by SARS-CoV-2 infection
SIGLEC7	48.7109	3.28957	0.810278	4.91e-05	0.00154414	OK	Up by SARS-CoV-2 infection
UCP2	1180.81	3.28541	0.740298	9.08e-06	0.000397754	OK	Up by SARS-CoV-2 infection
GNG2	457.935	3.28135	0.743413	1.02e-05	0.00043872	OK	Up by SARS-CoV-2 infection
GNG5	2624.41	3.27702	0.637647	2.76e-07	2.05e-05	OK	Up by SARS-CoV-2 infection
CYP7B1	48.9892	3.27337	0.877676	0.000191797	0.00406061	OK	Up by SARS-CoV-2 infection
DNAAF3	12.7657	3.26928	0.936115	0.000478722	0.00763309	OK	Up by SARS-CoV-2 infection
LGALS9	969.887	3.26411	0.503722	9.17e-11	1.38e-08	OK	Up by SARS-CoV-2 infection
CR1	46.6277	3.26244	0.745024	1.19e-05	0.000496891	OK	Up by SARS-CoV-2 infection
C1QC	851.008	3.24461	0.650148	6.02e-07	3.9e-05	OK	Up by SARS-CoV-2 infection
P2RY14	153.871	3.2404	0.836071	0.000106296	0.00271585	OK	Up by SARS-CoV-2 infection
SNORA74B	45.5596	3.23871	1.05084	0.0020559	0.0199529	OK	Up by SARS-CoV-2 infection
C1orf194	20.3359	3.23844	0.832712	0.000100644	0.00266515	OK	Up by SARS-CoV-2 infection
GINS4	11.1883	3.23345	0.945082	0.000623138	0.00912632	OK	Up by SARS-CoV-2 infection
AIM2	38.7272	3.22148	0.932457	0.000550646	0.00846608	OK	Up by SARS-CoV-2 infection
LILRA1	38.2616	3.21871	0.812325	7.42e-05	0.0021064	OK	Up by SARS-CoV-2 infection
SERPINA1	5090.67	3.21258	0.547125	4.31e-09	4.67e-07	OK	Up by SARS-CoV-2 infection
HBA2	3807.43	3.20989	0.941268	0.00064922	0.0094294	OK	Up by SARS-CoV-2 infection
ZC3HAV1	1107.03	3.20052	0.509212	3.27e-10	4.35e-08	OK	Up by SARS-CoV-2 infection
ZSWIM8-AS1	13.4534	3.19735	0.972387	0.00100849	0.0126525	OK	Up by SARS-CoV-2 infection
CXCL17	747.433	3.19186	0.821307	0.000101774	0.00266515	OK	Up by SARS-CoV-2 infection
ST6GAL2	10.1092	3.18997	1.02409	0.00183987	0.0189613	OK	Up by SARS-CoV-2 infection
TLR1	48.2613	3.17418	0.783059	5.04e-05	0.00157573	OK	Up by SARS-CoV-2 infection
LILRB3	187.202	3.16972	0.642544	8.09e-07	5e-05	OK	Up by SARS-CoV-2 infection
F8A1	25.5004	3.16669	0.780819	5e-05	0.00156754	OK	Up by SARS-CoV-2 infection
CLEC7A	246.352	3.13815	0.843294	0.000198199	0.00417929	OK	Up by SARS-CoV-2 infection
CLEC12A	55.8738	3.12478	0.954834	0.00106568	0.0131811	OK	Up by SARS-CoV-2 infection
DBNDD1	23.071	3.12268	0.7867	7.21e-05	0.00206218	OK	Up by SARS-CoV-2 infection
ANXA2R	106.044	3.12119	0.702618	8.9e-06	0.000394492	OK	Up by SARS-CoV-2 infection
CDH2	40.2845	3.11653	0.960459	0.00117521	0.0141463	OK	Up by SARS-CoV-2 infection
CDR1	327.361	3.07708	1.04898	0.00335272	0.0274446	OK	Up by SARS-CoV-2 infection
LTF	171.169	3.05851	0.745758	4.11e-05	0.00134452	OK	Up by SARS-CoV-2 infection
CKLF	20.2602	3.0536	0.909162	0.000783101	0.0105563	OK	Up by SARS-CoV-2 infection
GPR65	123.041	3.05259	0.625363	1.05e-06	6.22e-05	OK	Up by SARS-CoV-2 infection
MPV17	435.892	3.04833	0.595899	3.13e-07	2.28e-05	OK	Up by SARS-CoV-2 infection
CASP4	1785.62	3.04776	0.55163	3.29e-08	3.03e-06	OK	Up by SARS-CoV-2 infection
VSIG10L	36.4939	3.04442	0.956766	0.00146268	0.0164648	OK	Up by SARS-CoV-2 infection
PCGF5	753.613	3.03118	0.728982	3.21e-05	0.00111216	OK	Up by SARS-CoV-2 infection
SLAMF7	556.757	3.02174	0.808385	0.000185498	0.00398371	OK	Up by SARS-CoV-2 infection
CCL18	1947.75	3.02118	0.796211	0.00014797	0.00343008	OK	Up by SARS-CoV-2 infection
CD38	35.7647	3.01783	0.723268	3.01e-05	0.00106167	OK	Up by SARS-CoV-2 infection
CTSE	522.017	3.01362	0.851018	0.000398328	0.00680138	OK	Up by SARS-CoV-2 infection
MCTP2	331.525	3.01067	0.764342	8.19e-05	0.00226199	OK	Up by SARS-CoV-2 infection
VWA7	34.589	3.01028	1.05353	0.00427217	0.0322748	OK	Up by SARS-CoV-2 infection
CD69	229.173	3.00184	0.854235	0.000441302	0.00731769	OK	Up by SARS-CoV-2 infection
GBP4	1819.78	3.00013	0.730709	4.03e-05	0.00132642	OK	Up by SARS-CoV-2 infection
AKR1B10	66.4785	2.995	1.05353	0.00447154	0.0331375	OK	Up by SARS-CoV-2 infection
FCRLA	10.1604	2.98754	1.03053	0.00374314	0.0294392	OK	Up by SARS-CoV-2 infection
TAOK3	411.677	2.98677	0.542721	3.73e-08	3.4e-06	OK	Up by SARS-CoV-2 infection
FCN1	498.535	2.97583	0.997983	0.0028652	0.0246821	OK	Up by SARS-CoV-2 infection
CXCL16	1105.53	2.97045	0.502593	3.42e-09	3.82e-07	OK	Up by SARS-CoV-2 infection
LCN2	657.101	2.96891	0.880734	0.000749091	0.0103121	OK	Up by SARS-CoV-2 infection
GCA	609.761	2.95257	0.770305	0.000126599	0.00312434	OK	Up by SARS-CoV-2 infection
PIK3AP1	448.103	2.94928	0.858229	0.000589351	0.0088285	OK	Up by SARS-CoV-2 infection
CACNA1E	25.975	2.94785	1.05335	0.00513321	0.0358403	OK	Up by SARS-CoV-2 infection
UBE2L6	1231.73	2.94681	0.539687	4.76e-08	4.13e-06	OK	Up by SARS-CoV-2 infection
CSF2RB	403.443	2.94091	0.652141	6.49e-06	0.000304452	OK	Up by SARS-CoV-2 infection
NFKBID	199.899	2.93194	0.632211	3.52e-06	0.000177103	OK	Up by SARS-CoV-2 infection
CHIT1	400.875	2.93194	0.746833	8.64e-05	0.00236357	OK	Up by SARS-CoV-2 infection
C15orf48	1602.37	2.93141	0.974964	0.00264111	0.0234837	OK	Up by SARS-CoV-2 infection
VNN3	32.6992	2.93087	0.761251	0.000118082	0.00297419	OK	Up by SARS-CoV-2 infection
SEZ6L2	13.1026	2.92711	0.930796	0.00166234	0.0178671	OK	Up by SARS-CoV-2 infection
ZNF497	34.7838	2.92314	1.05259	0.00548488	0.0373854	OK	Up by SARS-CoV-2 infection
GBP1	2381.36	2.91776	0.902459	0.00122446	0.0145783	OK	Up by SARS-CoV-2 infection
MMP25	81.1475	2.91555	0.725056	5.79e-05	0.00172525	OK	Up by SARS-CoV-2 infection
OR7E14P	14.7317	2.91346	0.88149	0.000949248	0.0121119	OK	Up by SARS-CoV-2 infection
JUND	2393.59	2.9075	0.687416	2.34e-05	0.000856565	OK	Up by SARS-CoV-2 infection
MILR1	13.0974	2.90634	0.935593	0.00189371	0.019204	OK	Up by SARS-CoV-2 infection
LOC730227	39.6918	2.9037	1.04545	0.0054785	0.0373812	OK	Up by SARS-CoV-2 infection
CAMP	14.3853	2.90289	0.993748	0.00348739	0.0281621	OK	Up by SARS-CoV-2 infection
C11orf70	17.9613	2.90247	0.929969	0.00180216	0.0187929	OK	Up by SARS-CoV-2 infection
CERS6	60.8406	2.89299	0.661957	1.24e-05	0.000510812	OK	Up by SARS-CoV-2 infection
CYBB	458.757	2.89123	0.61369	2.46e-06	0.000130588	OK	Up by SARS-CoV-2 infection
TRIM21	444.785	2.88953	0.536879	7.36e-08	6.19e-06	OK	Up by SARS-CoV-2 infection
DMBT1	108.322	2.88167	0.649316	9.08e-06	0.000397754	OK	Up by SARS-CoV-2 infection
HERC6	268.83	2.87946	0.761606	0.000156345	0.00356908	OK	Up by SARS-CoV-2 infection
FREM2	38.0323	2.86751	0.989485	0.00375575	0.0294896	OK	Up by SARS-CoV-2 infection
BIN2	202.185	2.85851	0.628077	5.33e-06	0.000258123	OK	Up by SARS-CoV-2 infection
SIGLEC5	36.8964	2.85607	0.959947	0.00292766	0.0250029	OK	Up by SARS-CoV-2 infection
CYSTM1	1849.88	2.8556	0.568596	5.11e-07	3.37e-05	OK	Up by SARS-CoV-2 infection
POPDC3	10.6505	2.85491	0.956619	0.00284155	0.0245792	OK	Up by SARS-CoV-2 infection
SIGLEC14	514.373	2.85361	1.05219	0.00668661	0.0424266	OK	Up by SARS-CoV-2 infection
LST1	849.139	2.85173	0.897429	0.00148467	0.016621	OK	Up by SARS-CoV-2 infection
BCL3	1519.59	2.85041	0.584736	1.09e-06	6.39e-05	OK	Up by SARS-CoV-2 infection
LOC399715	45.7584	2.84449	0.94207	0.00253273	0.0228097	OK	Up by SARS-CoV-2 infection
SLC5A7	25.8588	2.83836	1.0489	0.00680946	0.042794	OK	Up by SARS-CoV-2 infection
STAT1	1585.2	2.83475	0.759478	0.000189587	0.00403008	OK	Up by SARS-CoV-2 infection
RAB8A	778.053	2.83409	0.588804	1.48e-06	8.43e-05	OK	Up by SARS-CoV-2 infection
CCDC38	34.7461	2.83332	1.05349	0.00715691	0.0438732	OK	Up by SARS-CoV-2 infection
STRN4	502.336	2.83301	0.646205	1.16e-05	0.000488131	OK	Up by SARS-CoV-2 infection
BPI	26.9415	2.82316	0.940602	0.00268705	0.0237366	OK	Up by SARS-CoV-2 infection
ALPL	846.289	2.82223	0.850684	0.000907923	0.0117271	OK	Up by SARS-CoV-2 infection
PKLR	17.2448	2.82164	1.04145	0.00674164	0.0426171	OK	Up by SARS-CoV-2 infection
GAB4	17.2448	2.82164	1.04145	0.00674164	0.0426171	OK	Up by SARS-CoV-2 infection
KCNE1	37.1847	2.82104	0.841324	0.000799124	0.0107447	OK	Up by SARS-CoV-2 infection
OTX1	26.136	2.81495	1.05302	0.00751274	0.0451323	OK	Up by SARS-CoV-2 infection
MIER1	464.944	2.81248	0.593799	2.18e-06	0.000119448	OK	Up by SARS-CoV-2 infection
TOP2A	15.7533	2.81215	0.913288	0.00207589	0.0200912	OK	Up by SARS-CoV-2 infection
GLDN	75.3079	2.80944	0.910709	0.00203623	0.0199175	OK	Up by SARS-CoV-2 infection
PI4K2B	149.865	2.80303	0.643064	1.31e-05	0.000532129	OK	Up by SARS-CoV-2 infection
STAT4	221.45	2.802	0.681996	3.98e-05	0.00131486	OK	Up by SARS-CoV-2 infection
BCDIN3D-AS1	60.8484	2.80015	1.05321	0.00784454	0.0460578	OK	Up by SARS-CoV-2 infection
SLC30A4	59.1398	2.79744	0.948288	0.00317789	0.026422	OK	Up by SARS-CoV-2 infection
TRIM22	1331.48	2.79238	0.762533	0.000250275	0.00500174	OK	Up by SARS-CoV-2 infection
RPH3A	52.6842	2.7922	1.05239	0.00797316	0.0465663	OK	Up by SARS-CoV-2 infection
LOR	34.4728	2.78131	1.05024	0.00809089	0.0469925	OK	Up by SARS-CoV-2 infection
KLHL33	26.1003	2.7813	1.05353	0.00829094	0.047792	OK	Up by SARS-CoV-2 infection
HCAR2	209.666	2.7777	0.816712	0.00067122	0.00965545	OK	Up by SARS-CoV-2 infection
FCGR2A	963.858	2.7767	0.685565	5.12e-05	0.00158425	OK	Up by SARS-CoV-2 infection
PSENEN	462.223	2.75655	0.647315	2.06e-05	0.000763892	OK	Up by SARS-CoV-2 infection
TNFAIP6	583.789	2.75484	0.852658	0.00123408	0.0146491	OK	Up by SARS-CoV-2 infection
POU2AF1	96.6883	2.75252	0.882521	0.00181506	0.0188525	OK	Up by SARS-CoV-2 infection
CA12	89.155	2.74682	0.909626	0.00253002	0.0228097	OK	Up by SARS-CoV-2 infection
ACTB	52171.9	2.74676	0.553035	6.81e-07	4.23e-05	OK	Up by SARS-CoV-2 infection
ITGB2-AS1	43.8186	2.73945	0.881633	0.00188841	0.019204	OK	Up by SARS-CoV-2 infection
ARL5B	365.823	2.73859	0.922978	0.00300596	0.0254973	OK	Up by SARS-CoV-2 infection
SP140L	244.69	2.73254	0.699058	9.27e-05	0.00250295	OK	Up by SARS-CoV-2 infection
FAM8A1	246.469	2.73012	0.72352	0.000161043	0.00365251	OK	Up by SARS-CoV-2 infection
TPP1	1576.74	2.72641	0.642647	2.21e-05	0.000817403	OK	Up by SARS-CoV-2 infection
LCE1C	17.228	2.72094	1.03686	0.00868493	0.0486802	OK	Up by SARS-CoV-2 infection
HCAR1	17.228	2.72094	1.03686	0.00868493	0.0486802	OK	Up by SARS-CoV-2 infection
LINC00331	17.228	2.72094	1.03686	0.00868493	0.0486802	OK	Up by SARS-CoV-2 infection
LOC100505619	17.228	2.72094	1.03686	0.00868493	0.0486802	OK	Up by SARS-CoV-2 infection
CETN1	17.228	2.72094	1.03686	0.00868493	0.0486802	OK	Up by SARS-CoV-2 infection
LILRP2	17.228	2.72094	1.03686	0.00868493	0.0486802	OK	Up by SARS-CoV-2 infection
SCP2D1	17.228	2.72094	1.03686	0.00868493	0.0486802	OK	Up by SARS-CoV-2 infection
LINC00308	17.228	2.72094	1.03686	0.00868493	0.0486802	OK	Up by SARS-CoV-2 infection
SPATA16	17.228	2.72094	1.03686	0.00868493	0.0486802	OK	Up by SARS-CoV-2 infection
CPA5	17.228	2.72094	1.03686	0.00868493	0.0486802	OK	Up by SARS-CoV-2 infection
IFNA6	17.228	2.72094	1.03686	0.00868493	0.0486802	OK	Up by SARS-CoV-2 infection
IL1A	748.232	2.71746	0.948412	0.00416655	0.0317511	OK	Up by SARS-CoV-2 infection
WNT7B	10.4921	2.7132	1.00953	0.0071967	0.0439631	OK	Up by SARS-CoV-2 infection
CCDC114	18.8799	2.70016	0.953612	0.00463297	0.0337694	OK	Up by SARS-CoV-2 infection
TNIP3	142.614	2.69999	0.830326	0.00114706	0.0138611	OK	Up by SARS-CoV-2 infection
XAF1	869.945	2.69589	0.611064	1.03e-05	0.000440339	OK	Up by SARS-CoV-2 infection
FCGR1B	13.7183	2.69322	1.0064	0.00744842	0.0449517	OK	Up by SARS-CoV-2 infection
PLBD1	246.573	2.68812	0.715351	0.000171443	0.00377426	OK	Up by SARS-CoV-2 infection
FCAR	56.5632	2.6854	0.718711	0.000186667	0.00398561	OK	Up by SARS-CoV-2 infection
REPS2	147.683	2.68285	0.856807	0.00174081	0.0184355	OK	Up by SARS-CoV-2 infection
CECR1	385.83	2.67654	0.762127	0.000444864	0.00733662	OK	Up by SARS-CoV-2 infection
ARHGDIB	2785.82	2.67523	0.774958	0.000556237	0.00849045	OK	Up by SARS-CoV-2 infection
USP15	687.393	2.67384	0.723811	0.000220654	0.00458829	OK	Up by SARS-CoV-2 infection
ACSL1	1237.63	2.66832	0.792764	0.000763109	0.0103666	OK	Up by SARS-CoV-2 infection
SAA1	83.2732	2.66112	0.940983	0.00468367	0.0339428	OK	Up by SARS-CoV-2 infection
ALDH3A1	137.052	2.65196	1.00749	0.00848243	0.0484625	OK	Up by SARS-CoV-2 infection
ALPK1	153.148	2.64905	0.745028	0.000377063	0.0065664	OK	Up by SARS-CoV-2 infection
HLA-DRB5	1345.97	2.64594	0.600353	1.05e-05	0.000446793	OK	Up by SARS-CoV-2 infection
IFI44	687.84	2.64251	0.72331	0.000258837	0.00506205	OK	Up by SARS-CoV-2 infection
IRF9	1059.25	2.63986	0.566704	3.19e-06	0.000165778	OK	Up by SARS-CoV-2 infection
CD48	327.106	2.63495	0.771346	0.000635382	0.00926687	OK	Up by SARS-CoV-2 infection
SF3A2	60.6817	2.63467	0.691297	0.000138292	0.00329297	OK	Up by SARS-CoV-2 infection
FCGR2C	11.8011	2.63331	0.931948	0.00471925	0.0340597	OK	Up by SARS-CoV-2 infection
FLJ34208	13.4291	2.63043	0.936172	0.0049576	0.0351685	OK	Up by SARS-CoV-2 infection
HIST1H2BD	85.1748	2.62191	0.896573	0.00345152	0.0279304	OK	Up by SARS-CoV-2 infection
GK	404.276	2.62056	0.846825	0.00197097	0.0195811	OK	Up by SARS-CoV-2 infection
SNORA48	29.563	2.61978	0.77688	0.000745748	0.0103041	OK	Up by SARS-CoV-2 infection
ZNF385A	305.214	2.61959	0.696288	0.000168408	0.00373385	OK	Up by SARS-CoV-2 infection
LMNB1	381.771	2.61737	0.824378	0.00149852	0.0167226	OK	Up by SARS-CoV-2 infection
TRPA1	12.2102	2.61495	0.981277	0.00770244	0.0457521	OK	Up by SARS-CoV-2 infection
SH3BGRL3	3958.86	2.6075	0.500571	1.9e-07	1.47e-05	OK	Up by SARS-CoV-2 infection
ATP5J2	203.293	2.60431	0.603424	1.59e-05	0.000622843	OK	Up by SARS-CoV-2 infection
FLJ45513	10.9615	2.60365	0.94414	0.00582108	0.0387617	OK	Up by SARS-CoV-2 infection
GNLY	708.971	2.60297	0.696232	0.000185002	0.00398371	OK	Up by SARS-CoV-2 infection
FCGR1A	59.0418	2.60031	0.848517	0.00218011	0.0207556	OK	Up by SARS-CoV-2 infection
MROH8	12.6998	2.60022	0.926981	0.00503107	0.0354334	OK	Up by SARS-CoV-2 infection
PHF11	589.579	2.5989	0.70701	0.000237014	0.00478885	OK	Up by SARS-CoV-2 infection
HIST2H2AC	39.486	2.5981	0.966154	0.00716417	0.0438859	OK	Up by SARS-CoV-2 infection
TIMM23	348.345	2.59236	0.580817	8.07e-06	0.00036532	OK	Up by SARS-CoV-2 infection
TLE4	230.559	2.59227	0.557317	3.3e-06	0.000169573	OK	Up by SARS-CoV-2 infection
PDGFRL	28.9327	2.59164	0.843094	0.00211233	0.0203128	OK	Up by SARS-CoV-2 infection
TMEM194B	58.1264	2.59015	0.714908	0.000291151	0.00549887	OK	Up by SARS-CoV-2 infection
ABCC2	11.7433	2.58393	0.955403	0.00683984	0.0429078	OK	Up by SARS-CoV-2 infection
TNFSF8	57.0068	2.58345	0.682896	0.000154901	0.00354383	OK	Up by SARS-CoV-2 infection
LOC100129250	40.451	2.57792	0.955891	0.00699936	0.0432609	OK	Up by SARS-CoV-2 infection
DHRS9	40.58	2.57124	0.716968	0.000335439	0.00606272	OK	Up by SARS-CoV-2 infection
HCK	543.432	2.56589	0.51652	6.78e-07	4.23e-05	OK	Up by SARS-CoV-2 infection
LYN	868.009	2.54713	0.724731	0.000440425	0.00731769	OK	Up by SARS-CoV-2 infection
CCL2	22620.7	2.54243	0.791752	0.00132208	0.0153066	OK	Up by SARS-CoV-2 infection
SERF2	2069.6	2.53515	0.521	1.14e-06	6.61e-05	OK	Up by SARS-CoV-2 infection
CST7	340.032	2.53358	0.813598	0.0018454	0.0189614	OK	Up by SARS-CoV-2 infection
RGS4	33.6604	2.53191	0.907011	0.00524671	0.0363428	OK	Up by SARS-CoV-2 infection
LY6G5C	25.3263	2.53138	0.914734	0.00565151	0.0381262	OK	Up by SARS-CoV-2 infection
SPAG6	20.2702	2.53129	0.924937	0.00620561	0.0403499	OK	Up by SARS-CoV-2 infection
NMI	207.728	2.50995	0.639853	8.76e-05	0.00238834	OK	Up by SARS-CoV-2 infection
ADRA2A	35.5807	2.49983	0.79027	0.00156014	0.017155	OK	Up by SARS-CoV-2 infection
NCF4	287.934	2.49571	0.697181	0.000343973	0.00614296	OK	Up by SARS-CoV-2 infection
GMFG	725.493	2.49355	0.673857	0.000215242	0.00449355	OK	Up by SARS-CoV-2 infection
NTNG2	31.936	2.48673	0.913724	0.00649805	0.041667	OK	Up by SARS-CoV-2 infection
COL9A2	27.9286	2.48313	0.834018	0.00290787	0.0249473	OK	Up by SARS-CoV-2 infection
GPATCH2	76.4175	2.47972	0.87295	0.0045026	0.0332772	OK	Up by SARS-CoV-2 infection
FPR2	124.635	2.47672	0.915185	0.00680474	0.042794	OK	Up by SARS-CoV-2 infection
C5AR1	323.044	2.47313	0.639783	0.000110829	0.00282479	OK	Up by SARS-CoV-2 infection
CBX4	96.0004	2.47296	0.649386	0.000140006	0.00330496	OK	Up by SARS-CoV-2 infection
CMC2	268.7	2.46934	0.67031	0.000229717	0.00470227	OK	Up by SARS-CoV-2 infection
PTMS	594.591	2.46176	0.770759	0.00140346	0.0160193	OK	Up by SARS-CoV-2 infection
MGC39372	32.2843	2.46033	0.904047	0.00649944	0.041667	OK	Up by SARS-CoV-2 infection
IFIH1	626.827	2.45793	0.872839	0.00486232	0.0348022	OK	Up by SARS-CoV-2 infection
C21orf7	90.5644	2.45742	0.653652	0.000170234	0.00376342	OK	Up by SARS-CoV-2 infection
IRF2	480.531	2.45646	0.734137	0.000819727	0.01091	OK	Up by SARS-CoV-2 infection
GLRX	703.27	2.44557	0.735222	0.000880065	0.011466	OK	Up by SARS-CoV-2 infection
USB1	408.11	2.44296	0.55802	1.2e-05	0.00049736	OK	Up by SARS-CoV-2 infection
XRN1	406	2.44291	0.758555	0.00127975	0.0149651	OK	Up by SARS-CoV-2 infection
LOC282997	37.008	2.43934	0.904927	0.00702582	0.0433479	OK	Up by SARS-CoV-2 infection
PRSS16	82.066	2.43889	0.855522	0.0043614	0.0326478	OK	Up by SARS-CoV-2 infection
RP2	146.295	2.4252	0.684979	0.000399303	0.00680695	OK	Up by SARS-CoV-2 infection
VKORC1L1	58.9047	2.42228	0.784971	0.0020299	0.0199175	OK	Up by SARS-CoV-2 infection
BEST1	68.338	2.42021	0.842551	0.00407264	0.0311939	OK	Up by SARS-CoV-2 infection
CRYAB	882.225	2.41343	0.576043	2.79e-05	0.00100122	OK	Up by SARS-CoV-2 infection
JAK3	372.589	2.41086	0.653571	0.000225362	0.00465852	OK	Up by SARS-CoV-2 infection
YPEL3	575.727	2.40262	0.731361	0.00101932	0.0127732	OK	Up by SARS-CoV-2 infection
NOP10	1129.56	2.39355	0.555094	1.62e-05	0.000631644	OK	Up by SARS-CoV-2 infection
LPAR6	271.19	2.38386	0.618546	0.000116213	0.00294061	OK	Up by SARS-CoV-2 infection
CEACAM6	434.249	2.36788	0.692674	0.000629772	0.00919783	OK	Up by SARS-CoV-2 infection
SPTLC2	402.559	2.35369	0.616298	0.000133947	0.00324401	OK	Up by SARS-CoV-2 infection
DYNLT1	874.283	2.35352	0.681724	0.000555822	0.00849045	OK	Up by SARS-CoV-2 infection
IRF7	244.253	2.35179	0.637721	0.0002262	0.00466665	OK	Up by SARS-CoV-2 infection
PIM2	317.726	2.34725	0.651107	0.000312148	0.00579129	OK	Up by SARS-CoV-2 infection
PELI1	838.113	2.34374	0.767405	0.00225723	0.0211632	OK	Up by SARS-CoV-2 infection
DDX60	151.834	2.34354	0.612262	0.000129355	0.00315897	OK	Up by SARS-CoV-2 infection
CD74	17221	2.33917	0.612359	0.00013349	0.00324401	OK	Up by SARS-CoV-2 infection
FHL3	161.399	2.3375	0.601747	0.00010253	0.00267827	OK	Up by SARS-CoV-2 infection
SMAP2	733.516	2.32571	0.702172	0.000925791	0.0118558	OK	Up by SARS-CoV-2 infection
PARP9	505.396	2.32565	0.765446	0.00237919	0.0219157	OK	Up by SARS-CoV-2 infection
C4orf3	2427.95	2.32415	0.662254	0.000449026	0.00734458	OK	Up by SARS-CoV-2 infection
GMPR	101.396	2.32388	0.763235	0.00232848	0.0216141	OK	Up by SARS-CoV-2 infection
HCST	165.045	2.31898	0.730712	0.0015057	0.0167848	OK	Up by SARS-CoV-2 infection
DLGAP1-AS1	116.252	2.31674	0.735372	0.00163027	0.0176126	OK	Up by SARS-CoV-2 infection
NME1	199.648	2.31602	0.602058	0.000119649	0.0029915	OK	Up by SARS-CoV-2 infection
SLC39A8	590.604	2.30102	0.645685	0.000365668	0.0064281	OK	Up by SARS-CoV-2 infection
CFL1	6921.63	2.29806	0.579659	7.36e-05	0.0020931	OK	Up by SARS-CoV-2 infection
C19orf43	1939.97	2.29799	0.606859	0.000152664	0.00350792	OK	Up by SARS-CoV-2 infection
LRRK2	135.225	2.29334	0.870751	0.00844472	0.0483177	OK	Up by SARS-CoV-2 infection
PDE4B	1329.34	2.28732	0.771452	0.00302731	0.0255751	OK	Up by SARS-CoV-2 infection
SF3B4	468.098	2.27991	0.624401	0.000260858	0.00506335	OK	Up by SARS-CoV-2 infection
TET2	137.65	2.27337	0.590963	0.000119623	0.0029915	OK	Up by SARS-CoV-2 infection
RAB8B	642.757	2.26643	0.711066	0.00143574	0.016288	OK	Up by SARS-CoV-2 infection
DCUN1D3	218.525	2.26288	0.731599	0.001981	0.0196435	OK	Up by SARS-CoV-2 infection
LY86	49.7891	2.25844	0.819229	0.00583725	0.0387956	OK	Up by SARS-CoV-2 infection
PSME3	840.421	2.2544	0.544488	3.47e-05	0.00118201	OK	Up by SARS-CoV-2 infection
IL18RAP	102.02	2.25238	0.632084	0.000366061	0.0064281	OK	Up by SARS-CoV-2 infection
EIF1B	805.251	2.24592	0.542727	3.5e-05	0.00118954	OK	Up by SARS-CoV-2 infection
HP	39.221	2.24248	0.70991	0.00158411	0.0173459	OK	Up by SARS-CoV-2 infection
TOR1B	141.987	2.23679	0.668705	0.000822962	0.0109253	OK	Up by SARS-CoV-2 infection
GPR97	105.723	2.2347	0.852506	0.00875882	0.0488976	OK	Up by SARS-CoV-2 infection
RFX1	35.1147	2.23428	0.763062	0.00341104	0.0277052	OK	Up by SARS-CoV-2 infection
CAPZA1	1249.96	2.22652	0.724768	0.00212594	0.0203877	OK	Up by SARS-CoV-2 infection
PFN1	8187.57	2.21691	0.519533	1.98e-05	0.000745273	OK	Up by SARS-CoV-2 infection
GPSM3	418.506	2.21677	0.693212	0.00138469	0.0158394	OK	Up by SARS-CoV-2 infection
LY6E	1005.07	2.19419	0.627911	0.000475066	0.00759311	OK	Up by SARS-CoV-2 infection
WIPF1	381.591	2.17813	0.530101	3.98e-05	0.00131486	OK	Up by SARS-CoV-2 infection
HPGDS	63.4618	2.16431	0.662891	0.00109482	0.0133994	OK	Up by SARS-CoV-2 infection
PLP2	755.075	2.16187	0.511829	2.4e-05	0.000875793	OK	Up by SARS-CoV-2 infection
PIGR	301.041	2.15953	0.678682	0.00146288	0.0164648	OK	Up by SARS-CoV-2 infection
LOC645638	56.2922	2.1571	0.81148	0.00785536	0.0460833	OK	Up by SARS-CoV-2 infection
PSMA4	705.479	2.15698	0.658522	0.00105483	0.0130931	OK	Up by SARS-CoV-2 infection
IFI30	2891.71	2.15303	0.575303	0.000182248	0.00395411	OK	Up by SARS-CoV-2 infection
SRBD1	53.3701	2.14913	0.780838	0.005917	0.0392015	OK	Up by SARS-CoV-2 infection
LMO2	376.618	2.14169	0.775433	0.0057461	0.0384575	OK	Up by SARS-CoV-2 infection
ANP32A	673.891	2.12093	0.578734	0.000247553	0.00496098	OK	Up by SARS-CoV-2 infection
G6PD	225.802	2.12035	0.610827	0.000517994	0.00811858	OK	Up by SARS-CoV-2 infection
APOL6	522.322	2.11418	0.670817	0.00162351	0.0175577	OK	Up by SARS-CoV-2 infection
TRIM5	155.406	2.1112	0.762075	0.00559998	0.0378901	OK	Up by SARS-CoV-2 infection
VHL	78.3961	2.10968	0.672722	0.00171249	0.0182752	OK	Up by SARS-CoV-2 infection
STAT2	520.801	2.10939	0.524616	5.8e-05	0.00172525	OK	Up by SARS-CoV-2 infection
CD55	1957	2.09781	0.694141	0.00250975	0.0227431	OK	Up by SARS-CoV-2 infection
MS4A7	268.961	2.09756	0.716378	0.00341138	0.0277052	OK	Up by SARS-CoV-2 infection
RABGAP1L	206.898	2.07847	0.740748	0.00501759	0.035364	OK	Up by SARS-CoV-2 infection
FKBP1A	3402.2	2.07819	0.568084	0.000253949	0.00504432	OK	Up by SARS-CoV-2 infection
FAR2	94.8461	2.07555	0.643928	0.0012674	0.0148538	OK	Up by SARS-CoV-2 infection
MCTS1	191.249	2.06826	0.644786	0.00133812	0.0154265	OK	Up by SARS-CoV-2 infection
CLEC1A	331.666	2.0671	0.697342	0.00303421	0.0255837	OK	Up by SARS-CoV-2 infection
CHRAC1	260.85	2.06552	0.697494	0.00306296	0.0257519	OK	Up by SARS-CoV-2 infection
SLC9B2	148.879	2.06039	0.589231	0.000470986	0.00755088	OK	Up by SARS-CoV-2 infection
ARHGAP9	134.676	2.0531	0.638899	0.00131126	0.0152487	OK	Up by SARS-CoV-2 infection
MSMO1	218.144	2.05081	0.560995	0.000256515	0.00504432	OK	Up by SARS-CoV-2 infection
FCGR3A	300.262	2.04796	0.608359	0.000761661	0.0103666	OK	Up by SARS-CoV-2 infection
PAK1	152.267	2.04294	0.652967	0.00175582	0.0184748	OK	Up by SARS-CoV-2 infection
SYAP1	318	2.03805	0.658047	0.0019541	0.0195292	OK	Up by SARS-CoV-2 infection
C1QB	1155.19	2.02512	0.678506	0.00283884	0.024576	OK	Up by SARS-CoV-2 infection
STARD5	27.7428	2.01826	0.757765	0.00773459	0.0458099	OK	Up by SARS-CoV-2 infection
CYTIP	209.033	2.01727	0.771548	0.00893402	0.0494759	OK	Up by SARS-CoV-2 infection
CTSS	1081.32	2.00071	0.659496	0.0024158	0.0222005	OK	Up by SARS-CoV-2 infection
