# Supplementary material for: Development of a screening platform to discover natural products active against SARS-CoV-2 infection using lung organoid models
Source: Biomater Res. 2023 Mar 1;27:18. doi: 10.1186/s40824-023-00357-y (PMC9974403; doi:10.1186/s40824-023-00357-y)
Supplement: Supplementary file 7 — Additional file 7. [file 40824_2023_357_MOESM7_ESM.xlsx]

## Sheet: Sheet1
KEGG ID	Gene Name	Mapped KEGG ID	SARS.CoV.2.Omicron_vs_CTL
6141	RPL18	6141,6142,6144,6157,6159,6160,6173,6181,23521,200916	13.06
5335	PLCG1	5335,5336	2.66048
115004	CGAS	115004	2.5513
4792	NFKBIA	4792,4793	2.51093
4792	NFKBIA	4792,4793	2.51093
6347	CCL2	6347	2.13804
6347	CCL2	6347	2.13804
4600	MX2	4600	2.02344
3576	CXCL8	3576	2.01271
3576	CXCL8	3576	2.01271
6205	RPS11	6205,6217,51065	1.91617
3592	IL12A	3592	1.89133
3592	IL12A	3592	1.89133
3592	IL12A	3592	1.89133
717	C2	717	1.56042
1839	HBEGF	1839	1.53898
1839	HBEGF	1839	1.53898
5578	PRKCA	5578,5579,5582	1.4721
715	C1R	715,716	1.38148
6773	STAT2	6773	1.36688
5970	RELA	5970	1.31878
5970	RELA	5970	1.31878
5970	RELA	5970	1.31878
3725	JUN	3725	1.27878
9636	ISG15	9636	1.08216
9636	ISG15	9636	1.08216
3661	IRF3	3661	1.01056
3551	IKBKB	3551	0.996309
7189	TRAF6	7189	0.727456
6885	MAP3K7	6885	0.395926
3716	JAK1	3716,7297	0.170925
1432	MAPK14	1432,5594,5595,5603	-0.0806913
5296	PIK3R2	5296,8503	-0.468166
103	ADAR	103	-0.486044
6774	STAT3	6774	-0.539797
6774	STAT3	6774	-0.539797
3654	IRAK1	3654	-0.574962
57506	MAVS	57506	-0.620446
3716	JAK1	3716	-0.710906
3716	JAK1	3716	-0.710906
5599	MAPK8	5599	-0.737595
23586	DDX58	23586	-0.852548
7187	TRAF3	7187	-0.923904
5610	EIF2AK2	5610	-1.48186
3572	IL6ST	3572	-1.58312
3572	IL6ST	3572	-1.58312
728	C5AR1	728	-1.72379
728	C5AR1	728	-1.72379
3454	IFNAR1	3454,3455	-2.46912
59272	ACE2	59272	-2.55121
59272	ACE2	59272	-2.55121
59272	ACE2	59272	-2.55121
185	AGTR1
4142	MAS1
1636	ACE
7113	TMPRSS2
6868	ADAM17
7124	TNF
3570	IL6R
3570	IL6R
3569	IL6
3553	IL1B
3569	IL6
7124	TNF
7098	TLR3
51284	TLR7
7097	TLR2
4615	MYD88
64135	IFIH1
6772	STAT1
10379	IRF9
4938	OAS1
3439	IFNA1
23118	TAB2
9641	IKBKE
29110	TBK1
3439	IFNA1
3456	IFNB1
3553	IL1B
3569	IL6
7124	TNF
4314	MMP3
4312	MMP1
7124	TNF
3570	IL6R
7132	TNFRSF1A
1956	EGFR
3569	IL6
3570	IL6R
3569	IL6
3553	IL1B
3558	IL2
7124	TNF
3627	CXCL10
1437	CSF2
1440	CSF3
719	C3AR1
2212	FCGR2A
1536	CYBB
102723407	LOC102723407
6850	SYK
6850	SYK
340061	STING1
29110	TBK1
3569	IL6
834	CASP1
3553	IL1B
3553	IL1B
114548	NLRP3
3569	IL6
4153	MBL2
5648	MASP1
718	C3
727	C5
729	C6
719	C3AR1
727	C5
6403	SELP
7450	VWF
2147	F2
2243	FGA
2162	F13A1
2162	F13A1
102723407	LOC102723407
5648	MASP1
629	CFB
1675	CFD
718	C3
720	C4A
8829	NRP1
