# Supplementary material for: Development of a screening platform to discover natural products active against SARS-CoV-2 infection using lung organoid models
Source: Biomater Res. 2023 Mar 1;27:18. doi: 10.1186/s40824-023-00357-y (PMC9974403; doi:10.1186/s40824-023-00357-y)
Supplement: Supplementary file 9 — Additional file 9. [file 40824_2023_357_MOESM9_ESM.xlsx]

## Sheet: Sheet1
ID	Description	GeneRatio	BgRatio	pvalue	p.adjust	qvalue	geneID	Count
DOID:18	urinary system disease	31/257	478/8007	0.000130396	0.0796006	0.0685084	135/213/250/259/285/27063/348/525/623/6347/1285/1286/1392/1393/3576/1910/2056/10855/3479/3565/3663/3816/4502/4583/4586/5008/5228/10673/59341/10537/6375	31
DOID:557	kidney disease	29/257	461/8007	0.000363843	0.0796006	0.0685084	135/213/250/259/285/27063/348/525/623/6347/1285/1286/1392/1393/3576/1910/2056/10855/3479/3565/3663/3816/4502/5008/5228/10673/59341/10537/6375	29
DOID:688	embryonal cancer	25/257	373/8007	0.000369091	0.0796006	0.0685084	348/361/430/768/3491/4512/4513/3576/10663/10212/3397/3479/3565/3963/4255/4494/4583/4586/8929/5460/6273/6424/6425/6615/8433	25
DOID:2994	germ cell cancer	26/257	410/8007	0.000656563	0.106199	0.0914004	348/361/430/768/3491/4512/4513/3576/10663/10212/3397/3479/3565/3963/4255/4494/4583/4586/8929/5460/6273/6424/6425/6615/8433/51087	26
DOID:4766	embryoma	23/257	352/8007	0.000901593	0.116666	0.100409	348/361/430/768/3491/4512/4513/3576/10663/10212/3397/3479/3565/3963/4255/4494/4583/4586/8929/6273/6424/6425/6615	23
DOID:784	chronic kidney failure	8/257	70/8007	0.00170405	0.129539	0.111488	6347/1285/1286/1392/1393/2056/3565/3816	8
DOID:1273	respiratory syncytial virus infectious disease	4/257	17/8007	0.00177349	0.129539	0.111488	3576/3565/7356/729238	4
DOID:5353	colonic disease	5/257	30/8007	0.00241773	0.129539	0.111488	360/361/9048/1910/8929	5
DOID:850	lung disease	28/257	499/8007	0.00262556	0.129539	0.111488	135/285/348/623/6347/1285/3576/10663/1572/22943/2056/11318/3026/3479/3565/3663/3965/4586/727897/4688/7080/5228/7356/729238/10568/7139/59341/6375	28
DOID:5100	middle ear disease	5/257	31/8007	0.00280839	0.129539	0.111488	3576/4583/4586/727897/5228	5
DOID:14250	Down syndrome	7/257	61/8007	0.00321212	0.129539	0.111488	348/361/6347/1910/10578/2938/266743	7
DOID:1498	cholera	3/257	10/8007	0.00331711	0.129539	0.111488	92747/3576/4540	3
DOID:705	leber hereditary optic neuropathy	3/257	10/8007	0.00331711	0.129539	0.111488	4538/4540/4541	3
DOID:8632	Kaposi's sarcoma	4/257	20/8007	0.00334698	0.129539	0.111488	3576/3397/3565/5008	4
DOID:11984	hypertrophic cardiomyopathy	7/257	62/8007	0.0035241	0.129539	0.111488	70/6347/1674/1907/3479/51778/7139	7
DOID:2921	glomerulonephritis	8/257	79/8007	0.00367741	0.129539	0.111488	27063/348/6347/1285/1286/3565/3816/6375	8
DOID:3277	thymus cancer	5/257	33/8007	0.00372349	0.129539	0.111488	361/2056/7080/84951/8875	5
DOID:0080014	chromosomal disease	11/257	135/8007	0.00400439	0.129539	0.111488	348/361/6347/1910/2567/10578/2796/2886/2938/266743/190	11
DOID:345	uterine disease	6/257	48/8007	0.0040838	0.129539	0.111488	285/360/6347/2919/3576/3479	6
DOID:3437	laryngitis	3/257	11/8007	0.00445366	0.129539	0.111488	4583/4586/5016	3
DOID:786	laryngeal disease	3/257	11/8007	0.00445366	0.129539	0.111488	4583/4586/5016	3
DOID:2742	auditory system disease	9/257	100/8007	0.00468463	0.129539	0.111488	361/525/1187/3576/3167/4583/4586/727897/5228	9
DOID:3083	chronic obstructive pulmonary disease	15/257	220/8007	0.00472169	0.129539	0.111488	135/285/6347/1285/3576/10663/1572/2056/11318/3565/4586/727897/7356/7139/59341	15
DOID:10754	otitis media	4/257	22/8007	0.00480515	0.129539	0.111488	3576/4583/4586/727897	4
DOID:4451	renal carcinoma	22/257	380/8007	0.00519409	0.130939	0.112693	8644/285/51129/348/768/6347/3491/1014/1285/3576/22943/1910/2056/2487/2796/10855/3479/3565/4495/11186/6271/7021	22
DOID:3996	urinary system cancer	27/257	500/8007	0.00526183	0.130939	0.112693	8644/259/285/51129/348/768/6347/3491/1014/1285/3576/1674/22943/1910/2056/2138/2487/2796/10855/3397/3479/3565/4495/190/11186/6271/7021	27
DOID:4914	esophagus adenocarcinoma	4/257	23/8007	0.00567239	0.133579	0.114965	3491/4255/6273/6275	4
DOID:120	female reproductive organ cancer	25/257	455/8007	0.00578086	0.133579	0.114965	430/768/3491/4512/2919/3576/22943/2523/9518/3397/3479/3816/26085/5650/4255/4583/4586/5016/5460/5734/5893/11186/6275/6277/6615	25
DOID:263	kidney cancer	24/257	437/8007	0.00684168	0.149214	0.128422	8644/285/51129/348/768/6347/3491/1014/1285/3576/22943/1910/2056/2138/2487/2796/10855/3479/3565/4495/190/11186/6271/7021	24
DOID:5656	cranial nerve disease	7/257	70/8007	0.00691875	0.149214	0.128422	3198/3479/3949/4538/4540/4541/8929	7
DOID:10952	nephritis	11/257	147/8007	0.00756087	0.151408	0.13031	27063/348/6347/1285/1286/3565/3663/3816/4502/10673/6375	11
DOID:14069	cerebral malaria	4/257	25/8007	0.00770682	0.151408	0.13031	285/3046/3565/5196	4
DOID:552	pneumonia	9/257	108/8007	0.00772319	0.151408	0.13031	348/6347/3576/10663/3565/3965/4586/727897/729238	9
DOID:10591	pre-eclampsia	17/257	278/8007	0.00800762	0.151408	0.13031	135/285/348/6347/3491/1392/3576/8521/9518/3479/3565/5008/5228/11186/7020/10673/2837	17
DOID:3393	coronary artery disease	20/257	348/8007	0.00819054	0.151408	0.13031	151/213/51129/348/6347/3576/10663/7919/2056/9518/2701/3479/3565/3638/3949/5228/7941/387082/7021/7139	20
DOID:1115	sarcoma	13/257	193/8007	0.00913458	0.164169	0.141292	51129/768/2919/3576/55332/1910/3397/3479/3565/190/11186/6615/7020	13
DOID:2352	hemochromatosis	4/257	27/8007	0.0101699	0.167061	0.143781	212/348/6347/9518	4
DOID:3275	thymoma	4/257	27/8007	0.0101699	0.167061	0.143781	361/7080/84951/8875	4
DOID:2462	retinal vascular disease	6/257	58/8007	0.0103283	0.167061	0.143781	6347/3576/2056/3479/5228/387082	6
DOID:8947	diabetic retinopathy	6/257	58/8007	0.0103283	0.167061	0.143781	6347/3576/2056/3479/5228/387082	6
DOID:1884	viral hepatitis	3/257	15/8007	0.0111694	0.176258	0.151697	3576/1548/3565	3
DOID:1074	kidney failure	11/257	156/8007	0.0115637	0.178136	0.153313	135/259/348/6347/1285/1286/1392/1393/2056/3565/3816	11
DOID:4607	biliary tract cancer	12/257	178/8007	0.0119544	0.179871	0.154807	348/10855/3949/4255/4583/4586/5228/5645/5734/11186/6615/7032	12
DOID:11963	esophagitis	4/257	29/8007	0.0130928	0.192523	0.165696	6347/3576/22943/4586	4
DOID:4450	renal cell carcinoma	19/257	342/8007	0.0137836	0.19428	0.167208	8644/51129/348/768/6347/3491/1014/3576/22943/1910/2056/2796/10855/3479/3565/4495/11186/6271/7021	19
DOID:3113	papillary carcinoma	5/257	45/8007	0.0140432	0.19428	0.167208	5655/3872/11186/6275/6615	5
DOID:3454	brain infarction	6/257	62/8007	0.0141131	0.19428	0.167208	348/6347/3026/3565/3949/7941	6
DOID:10907	microcephaly	4/257	30/8007	0.0147351	0.197718	0.170167	348/55835/2290/284403	4
DOID:2871	endometrial carcinoma	7/257	82/8007	0.015888	0.197718	0.170167	3491/4512/4255/4583/4586/5016/6275	7
DOID:10487	Hirschsprung's disease	3/257	17/8007	0.0159229	0.197718	0.170167	9048/1910/8929	3
DOID:1206	Rett syndrome	3/257	17/8007	0.0159229	0.197718	0.170167	348/2290/3397	3
DOID:1969	cerebral palsy	3/257	17/8007	0.0159229	0.197718	0.170167	348/3576/3479	3
DOID:4610	intestinal benign neoplasm	4/257	31/8007	0.016502	0.197718	0.170167	430/2919/3565/4586	4
DOID:9744	type 1 diabetes mellitus	4/257	31/8007	0.016502	0.197718	0.170167	6347/3576/3565/387082	4
DOID:12365	malaria	8/257	103/8007	0.0174109	0.204815	0.176275	135/285/348/360/2056/3046/3565/5196	8
DOID:750	peptic ulcer disease	6/257	66/8007	0.0187719	0.216883	0.186661	623/6347/3576/5460/6750/54578	6
DOID:1781	thyroid cancer	13/257	213/8007	0.0195008	0.217417	0.187121	285/768/6347/3397/3479/3565/3872/4495/7080/26471/6275/6277/6615	13
DOID:10241	thalassemia	5/257	49/8007	0.0197736	0.217417	0.187121	3576/22943/9518/3046/3479	5
DOID:974	upper respiratory tract disease	9/257	126/8007	0.0198263	0.217417	0.187121	623/3576/3565/4583/4586/5016/7356/117156/729238	9
DOID:2320	obstructive lung disease	17/257	308/8007	0.0204244	0.220243	0.189552	135/285/623/6347/1285/3576/10663/1572/2056/11318/3565/4586/727897/7356/7139/59341/6375	17
DOID:0060085	organ system benign neoplasm	15/257	262/8007	0.0213378	0.222313	0.191335	430/1014/2919/10663/3479/3565/4255/4586/4826/190/5008/5021/6271/6277/6804	15
DOID:11372	megacolon	3/257	19/8007	0.0216472	0.222313	0.191335	9048/1910/8929	3
DOID:2986	IgA glomerulonephritis	3/257	19/8007	0.0216472	0.222313	0.191335	6347/3565/6375	3
DOID:870	neuropathy	12/257	194/8007	0.0221557	0.22398	0.192769	348/361/3198/3479/3949/4538/4540/4541/8929/5913/10673/59341	12
DOID:289	endometriosis	7/257	88/8007	0.0225944	0.224382	0.193115	6347/3491/3576/3479/3565/3824/5021	7
DOID:2030	anxiety disorder	6/257	69/8007	0.022889	0.224382	0.193115	135/348/1392/3576/2917/706	6
DOID:2277	gonadal disease	6/257	70/8007	0.0243863	0.23064	0.198501	8644/2567/2796/3479/4255/190	6
DOID:5082	liver cirrhosis	13/257	220/8007	0.0246921	0.23064	0.198501	250/348/3576/10578/3026/3479/3565/5228/11186/6614/55240/10673/2837	13
DOID:540	strabismus	3/257	20/8007	0.0248767	0.23064	0.198501	3479/3949/8929	3
DOID:987	alopecia	5/257	52/8007	0.0249533	0.23064	0.198501	6347/3479/3866/5008/10673	5
DOID:594	panic disorder	4/257	36/8007	0.027289	0.241355	0.207723	135/1392/2917/706	4
DOID:3069	astrocytoma	8/257	112/8007	0.0272891	0.241355	0.207723	361/768/6347/3576/4255/10215/6275/6539	8
DOID:3910	lung adenocarcinoma	11/257	178/8007	0.028016	0.241355	0.207723	348/3576/3565/4255/7080/4826/190/5460/11186/6273/6275	11
DOID:235	colonic benign neoplasm	3/257	21/8007	0.0283508	0.241355	0.207723	2919/3565/4586	3
DOID:699	mitochondrial myopathy	3/257	21/8007	0.0283508	0.241355	0.207723	4513/4514/4519	3
DOID:8283	peritonitis	3/257	21/8007	0.0283508	0.241355	0.207723	6347/2920/3576	3
DOID:0060036	intrinsic cardiomyopathy	9/257	135/8007	0.0294266	0.244446	0.210383	70/27063/6347/1674/1907/1910/3479/51778/7139	9
DOID:5295	intestinal disease	10/257	157/8007	0.0294909	0.244446	0.210383	360/361/9048/623/1392/6372/3576/1910/3565/8929	10
DOID:10534	stomach cancer	15/257	274/8007	0.0303081	0.244446	0.210383	623/6347/3491/3576/1548/3397/3638/3872/3887/4255/4586/26579/6035/6273/6277	15
DOID:6050	esophageal disease	5/257	55/8007	0.0309325	0.244446	0.210383	6347/3576/22943/4583/4586	5
DOID:326	ischemia	12/257	204/8007	0.0311773	0.244446	0.210383	135/151/213/285/51129/348/6347/3576/2056/3816/5228/7139	12
DOID:631	fibromyalgia	3/257	22/8007	0.0320686	0.244446	0.210383	348/3576/3479	3
DOID:1596	mental depression	4/257	38/8007	0.032548	0.244446	0.210383	348/6347/1392/3576	4
DOID:783	end stage renal failure	4/257	38/8007	0.032548	0.244446	0.210383	6347/2056/3565/3816	4
DOID:768	retinoblastoma	8/257	116/8007	0.0327298	0.244446	0.210383	10855/3397/3479/4255/11186/7020/7021/23352	8
DOID:771	retinal cell cancer	8/257	116/8007	0.0327298	0.244446	0.210383	10855/3397/3479/4255/11186/7020/7021/23352	8
DOID:3526	cerebral infarction	5/257	56/8007	0.0331086	0.244446	0.210383	348/3026/3565/3949/7941	5
DOID:1485	cystic fibrosis	9/257	138/8007	0.0332476	0.244446	0.210383	135/3576/3479/3565/3965/4538/117156/6690/59341	9
DOID:3070	malignant glioma	12/257	207/8007	0.0343374	0.249576	0.214798	361/768/6347/3491/3576/3479/3565/4255/10215/5008/6275/6539	12
DOID:4645	retinal cancer	8/257	118/8007	0.0357099	0.249576	0.214798	10855/3397/3479/4255/11186/7020/7021/23352	8
DOID:1380	endometrial cancer	7/257	97/8007	0.0359728	0.249576	0.214798	3491/4512/4255/4583/4586/5016/6275	7
DOID:10126	keratoconus	3/257	23/8007	0.036028	0.249576	0.214798	1285/1286/6273	3
DOID:3908	non-small cell lung carcinoma	21/257	431/8007	0.0363839	0.249576	0.214798	348/9048/3491/3576/2056/3479/3565/43847/4255/7080/4826/190/10215/5460/11186/83593/28984/6273/6275/6277/6804	21
DOID:363	uterine cancer	7/257	98/8007	0.0377245	0.249576	0.214798	3491/4512/4255/4583/4586/5016/6275	7
DOID:1682	congenital heart disease	5/257	58/8007	0.037741	0.249576	0.214798	70/27063/348/5021/7021	5
DOID:0060119	pharynx cancer	4/257	40/8007	0.0383598	0.249576	0.214798	6347/3576/3963/3965	4
DOID:896	metal metabolism disorder	4/257	40/8007	0.0383598	0.249576	0.214798	212/348/6347/9518	4
DOID:824	periodontitis	8/257	120/8007	0.0388684	0.249576	0.214798	360/6347/6372/3576/3565/3635/5008/10673	8
DOID:3493	signet ring cell adenocarcinoma	2/257	10/8007	0.03896	0.249576	0.214798	51208/4586	2
DOID:4449	macular retinal edema	2/257	10/8007	0.03896	0.249576	0.214798	348/6750	2
DOID:6929	retinal edema	2/257	10/8007	0.03896	0.249576	0.214798	348/6750	2
DOID:4535	hypotrichosis	5/257	59/8007	0.0401988	0.254986	0.219455	6347/3479/3866/5008/10673	5
DOID:11612	polycystic ovary syndrome	10/257	166/8007	0.040876	0.256765	0.220985	151/8644/3491/3087/3479/55600/8972/4544/7941/7104	10
DOID:2394	ovarian cancer	16/257	312/8007	0.0430904	0.265569	0.228562	2919/3576/22943/2523/9518/3397/3479/3816/26085/5650/5460/5734/5893/6275/6277/6615	16
DOID:5041	esophageal cancer	9/257	145/8007	0.0434693	0.265569	0.228562	6347/3491/3576/3397/3479/4255/4502/6273/6275	9
DOID:1891	optic nerve disease	3/257	25/8007	0.0446611	0.265569	0.228562	4538/4540/4541	3
DOID:657	adenoma	17/257	340/8007	0.0461502	0.265569	0.228562	623/768/3576/1733/2487/9518/11318/2877/4255/4583/4586/7080/4826/190/6271/6804/706	17
DOID:229	female reproductive system disease	11/257	193/8007	0.0462037	0.265569	0.228562	285/360/6347/3491/2919/3576/3479/3565/3824/5021/5460	11
DOID:1387	hypolipoproteinemia	2/257	11/8007	0.0466281	0.265569	0.228562	348/3949	2
DOID:1558	angioedema	2/257	11/8007	0.0466281	0.265569	0.228562	623/3816	2
DOID:2089	constipation	2/257	11/8007	0.0466281	0.265569	0.228562	360/361	2
DOID:4988	alcoholic pancreatitis	2/257	11/8007	0.0466281	0.265569	0.228562	6347/6690	2
DOID:9779	bowel dysfunction	2/257	11/8007	0.0466281	0.265569	0.228562	360/361	2
DOID:3082	interstitial lung disease	10/257	170/8007	0.0467926	0.265569	0.228562	6347/3576/22943/3479/3565/3663/727897/4688/7356/729238	10
DOID:1168	familial hyperlipidemia	6/257	82/8007	0.0476022	0.267814	0.230495	348/6347/3576/3479/3949/5008	6
DOID:10124	corneal disease	5/257	62/8007	0.0481447	0.268531	0.231112	1285/1286/4586/6273/7032	5
DOID:0050851	glomerulosclerosis	3/257	26/8007	0.0493278	0.270467	0.232778	348/1285/1286	3
DOID:1312	focal segmental glomerulosclerosis	3/257	26/8007	0.0493278	0.270467	0.232778	348/1285/1286	3
DOID:0050700	cardiomyopathy	9/257	149/8007	0.050169	0.272767	0.234758	70/27063/6347/1674/1907/1910/3479/51778/7139	9
DOID:2789	parasitic protozoa infectious disease	8/257	127/8007	0.0513778	0.276186	0.2377	135/285/348/360/2056/3046/3565/5196	8
DOID:1459	hypothyroidism	4/257	44/8007	0.0516514	0.276186	0.2377	3479/3565/7080/7139	4
DOID:0060084	cell type benign neoplasm	22/257	475/8007	0.052186	0.276757	0.238191	623/768/3576/1733/2487/9518/11318/2877/3479/4255/4583/4586/7080/4826/190/10215/11186/6271/6275/6424/6804/706	22
DOID:780	placenta disease	3/257	27/8007	0.0542225	0.281363	0.242156	285/360/3479	3
DOID:14018	alcoholic liver cirrhosis	2/257	12/8007	0.054794	0.281363	0.242156	3576/3565	2
DOID:1680	chronic cystitis	2/257	12/8007	0.054794	0.281363	0.242156	4583/4586	2
DOID:7188	autoimmune thyroiditis	2/257	12/8007	0.054794	0.281363	0.242156	6347/7080	2
DOID:421	hair disease	5/257	65/8007	0.0569559	0.287975	0.247846	6347/3479/3866/5008/10673	5
DOID:3963	thyroid carcinoma	11/257	200/8007	0.0569718	0.287975	0.247846	285/768/6347/3479/3872/4495/7080/26471/6275/6277/6615	11
DOID:13241	Behcet's disease	6/257	86/8007	0.0576115	0.288951	0.248686	6347/3576/3565/3663/3824/387082	6
DOID:2490	congenital nervous system abnormality	4/257	46/8007	0.0591268	0.289811	0.249426	348/55835/2290/284403	4
DOID:3480	uveal disease	4/257	46/8007	0.0591268	0.289811	0.249426	348/6347/2056/5949	4
DOID:3952	adrenal cortex disease	4/257	46/8007	0.0591268	0.289811	0.249426	3576/1844/4255/190	4
DOID:0060005	autoimmune disease of endocrine system	6/257	87/8007	0.0602968	0.293323	0.25245	6347/3576/10663/3479/7080/117156	6
DOID:4960	bone marrow cancer	16/257	328/8007	0.0622913	0.29733	0.255898	259/973/3576/22943/2056/2487/3397/3479/3565/26579/5008/51655/11186/6424/6425/10673	16
DOID:9553	adrenal gland disease	4/257	47/8007	0.0630692	0.29733	0.255898	3576/1844/4255/190	4
DOID:12571	phacogenic glaucoma	2/257	13/8007	0.0634181	0.29733	0.255898	348/2056	2
DOID:13641	exfoliation syndrome	2/257	13/8007	0.0634181	0.29733	0.255898	348/2056	2
DOID:288	endometriosis of uterus	2/257	13/8007	0.0634181	0.29733	0.255898	6347/3576	2
DOID:9834	hyperopia	3/257	29/8007	0.0646769	0.30105	0.259099	3479/3949/8929	3
DOID:2349	arteriosclerosis	17/257	356/8007	0.0653664	0.302086	0.259991	213/285/348/6347/2919/1910/2701/3026/3479/3816/3949/5196/5228/7941/7139/706/2837	17
DOID:576	proteinuria	5/257	68/8007	0.0666338	0.305759	0.263152	6347/1285/1286/10855/5228	5
DOID:7693	abdominal aortic aneurysm	4/257	49/8007	0.0713575	0.315384	0.271436	348/3576/10855/5196	4
DOID:121	vaginal disease	2/257	14/8007	0.0724629	0.315384	0.271436	3576/3565	2
DOID:12241	beta thalassemia	2/257	14/8007	0.0724629	0.315384	0.271436	3576/3479	2
DOID:13976	peptic esophagitis	2/257	14/8007	0.0724629	0.315384	0.271436	6347/3576	2
DOID:2170	vaginitis	2/257	14/8007	0.0724629	0.315384	0.271436	3576/3565	2
DOID:3385	bacterial vaginosis	2/257	14/8007	0.0724629	0.315384	0.271436	3576/3565	2
DOID:3068	glioblastoma multiforme	5/257	70/8007	0.073564	0.315384	0.271436	6347/3576/4255/10215/6275	5
DOID:3146	lipid metabolism disorder	6/257	92/8007	0.0748246	0.315384	0.271436	348/6347/3576/3479/3949/5008	6
DOID:9408	acute myocardial infarction	6/257	92/8007	0.0748246	0.315384	0.271436	213/6347/2056/2701/3479/7139	6
DOID:0050624	gastrointestinal system benign neoplasm	4/257	50/8007	0.0757004	0.315384	0.271436	430/2919/3565/4586	4
DOID:11394	adult respiratory distress syndrome	3/257	31/8007	0.0759821	0.315384	0.271436	285/3576/3026	3
DOID:2151	malignant ovarian surface epithelial-stromal neoplasm	14/257	286/8007	0.0761453	0.315384	0.271436	2919/3576/22943/2523/9518/3816/26085/5650/5460/5734/5893/6275/6277/6615	14
DOID:2152	ovary epithelial cancer	14/257	286/8007	0.0761453	0.315384	0.271436	2919/3576/22943/2523/9518/3816/26085/5650/5460/5734/5893/6275/6277/6615	14
DOID:4001	ovarian carcinoma	14/257	286/8007	0.0761453	0.315384	0.271436	2919/3576/22943/2523/9518/3816/26085/5650/5460/5734/5893/6275/6277/6615	14
DOID:1091	tooth disease	9/257	162/8007	0.0764939	0.315384	0.271436	360/6347/6372/3576/3565/3635/5008/5083/10673	9
DOID:12930	dilated cardiomyopathy	6/257	93/8007	0.07795	0.315384	0.271436	70/27063/1674/1910/3479/7139	6
DOID:0060116	sensory system cancer	8/257	139/8007	0.078323	0.315384	0.271436	10855/3397/3479/4255/11186/7020/7021/23352	8
DOID:2174	ocular cancer	8/257	139/8007	0.078323	0.315384	0.271436	10855/3397/3479/4255/11186/7020/7021/23352	8
DOID:3388	periodontal disease	8/257	139/8007	0.078323	0.315384	0.271436	360/6347/6372/3576/3565/3635/5008/10673	8
DOID:6713	cerebrovascular disease	7/257	116/8007	0.0790647	0.315384	0.271436	348/361/6347/3026/3565/3949/7941	7
DOID:403	mouth disease	10/257	188/8007	0.08046	0.315384	0.271436	360/6347/6372/3576/3565/3635/5008/5083/6690/10673	10
DOID:4606	bile duct cancer	8/257	140/8007	0.0808894	0.315384	0.271436	348/3949/4583/5228/5645/11186/6615/7032	8
DOID:4897	bile duct carcinoma	8/257	140/8007	0.0808894	0.315384	0.271436	348/3949/4583/5228/5645/11186/6615/7032	8
DOID:3717	gastric adenocarcinoma	6/257	94/8007	0.0811481	0.315384	0.271436	3576/1548/3872/4255/26579/6273	6
DOID:2870	endometrial adenocarcinoma	2/257	15/8007	0.0818926	0.315384	0.271436	4583/4586	2
DOID:4851	pilocytic astrocytoma	2/257	15/8007	0.0818926	0.315384	0.271436	361/10215	2
DOID:5389	oxyphilic adenoma	2/257	15/8007	0.0818926	0.315384	0.271436	1014/6271	2
DOID:9538	multiple myeloma	13/257	264/8007	0.0823882	0.315415	0.271463	259/973/22943/2487/3479/3565/26579/5008/51655/11186/6424/6425/10673	13
DOID:6364	migraine	5/257	73/8007	0.0846671	0.322233	0.277331	151/348/1910/3949/6804	5
DOID:9352	type 2 diabetes mellitus	11/257	215/8007	0.0853411	0.322899	0.277904	348/364/6347/3576/3479/3565/3663/3670/57554/4255/387082	11
DOID:1936	atherosclerosis	16/257	344/8007	0.0866592	0.32598	0.280555	213/285/348/6347/2919/1910/2701/3026/3479/3949/5196/5228/7941/7139/706/2837	16
DOID:2348	arteriosclerotic cardiovascular disease	16/257	345/8007	0.0883615	0.327495	0.281859	213/285/348/6347/2919/1910/2701/3026/3479/3949/5196/5228/7941/7139/706/2837	16
DOID:423	myopathy	18/257	398/8007	0.0885805	0.327495	0.281859	70/27063/348/361/6347/4513/4514/3576/4519/1674/1907/1910/3479/51778/5021/7139/7169/59341	18
DOID:66	muscle tissue disease	18/257	398/8007	0.0885805	0.327495	0.281859	70/27063/348/361/6347/4513/4514/3576/4519/1674/1907/1910/3479/51778/5021/7139/7169/59341	18
DOID:28	endocrine system disease	18/257	399/8007	0.0901851	0.331357	0.285183	8644/348/6347/3576/10663/1844/2567/2796/3479/3565/4255/7080/190/5645/117156/6690/9095/7139	18
DOID:10808	gastric ulcer	2/257	16/8007	0.0916736	0.331357	0.285183	623/5460	2
DOID:1679	cystitis	2/257	16/8007	0.0916736	0.331357	0.285183	4583/4586	2
DOID:2256	osteochondrodysplasia	2/257	16/8007	0.0916736	0.331357	0.285183	1311/3479	2
DOID:4251	conjunctival disease	3/257	34/8007	0.0944314	0.332564	0.286222	3576/4586/7032	3
DOID:0070004	myeloma	15/257	323/8007	0.0959936	0.332564	0.286222	259/973/3576/22943/2056/2487/3479/3565/26579/5008/51655/11186/6424/6425/10673	15
DOID:865	vasculitis	7/257	122/8007	0.0970767	0.332564	0.286222	6347/3576/3565/3663/3824/387082/6375	7
DOID:4481	allergic rhinitis	6/257	99/8007	0.0982192	0.332564	0.286222	623/3576/3565/4586/7356/729238	6
DOID:0080006	bone development disease	4/257	55/8007	0.0993303	0.332564	0.286222	1311/3479/7140/7169	4
DOID:11162	respiratory failure	4/257	55/8007	0.0993303	0.332564	0.286222	285/3576/3026/7080	4
DOID:1184	nephrotic syndrome	4/257	55/8007	0.0993303	0.332564	0.286222	348/3576/10855/3565	4
DOID:438	autoimmune disease of the nervous system	4/257	55/8007	0.0993303	0.332564	0.286222	348/361/5913/10673	4
DOID:1107	esophageal carcinoma	7/257	123/8007	0.100283	0.332564	0.286222	6347/3491/3576/3397/4255/6273/6275	7
DOID:3770	pulmonary fibrosis	7/257	123/8007	0.100283	0.332564	0.286222	6347/22943/3479/3565/727897/4688/729238	7
DOID:6432	pulmonary hypertension	5/257	77/8007	0.100761	0.332564	0.286222	348/2056/3397/5228/7941	5
DOID:13207	proliferative diabetic retinopathy	3/257	35/8007	0.100953	0.332564	0.286222	6347/2056/5228	3
DOID:1923	sex differentiation disease	3/257	35/8007	0.100953	0.332564	0.286222	8644/3479/4255	3
DOID:3683	lung benign neoplasm	3/257	35/8007	0.100953	0.332564	0.286222	3565/4255/5008	3
DOID:0050938	breast lobular carcinoma	2/257	17/8007	0.101774	0.332564	0.286222	4583/4586	2
DOID:1882	atrial heart septal defect	2/257	17/8007	0.101774	0.332564	0.286222	70/5021	2
DOID:2055	post-traumatic stress disorder	2/257	17/8007	0.101774	0.332564	0.286222	348/3576	2
DOID:240	iris disease	2/257	17/8007	0.101774	0.332564	0.286222	348/2056	2
DOID:3457	invasive lobular carcinoma	2/257	17/8007	0.101774	0.332564	0.286222	4583/4586	2
DOID:0080000	muscular disease	18/257	408/8007	0.105474	0.338052	0.290945	70/27063/348/361/6347/4513/4514/3576/4519/1674/1907/1910/3479/51778/5021/7139/7169/59341	18
DOID:2163	nasal cavity disease	6/257	101/8007	0.105543	0.338052	0.290945	623/3576/3565/4586/7356/729238	6
DOID:2825	nose disease	6/257	101/8007	0.105543	0.338052	0.290945	623/3576/3565/4586/7356/729238	6
DOID:4483	rhinitis	6/257	101/8007	0.105543	0.338052	0.290945	623/3576/3565/4586/7356/729238	6
DOID:0050621	respiratory system benign neoplasm	3/257	36/8007	0.10765	0.341029	0.293508	3565/4255/5008	3
DOID:1307	dementia	8/257	150/8007	0.109263	0.341029	0.293508	348/361/9607/3576/3479/5655/5650/5179	8
DOID:1398	parasitic infectious disease	8/257	150/8007	0.109263	0.341029	0.293508	135/285/348/360/2056/3046/3565/5196	8
DOID:3247	rhabdomyosarcoma	5/257	79/8007	0.109343	0.341029	0.293508	27063/10855/3565/10673/2837	5
DOID:2527	nephrosis	4/257	57/8007	0.109635	0.341029	0.293508	348/3576/10855/3565	4
DOID:2645	benign mesothelioma	4/257	57/8007	0.109635	0.341029	0.293508	768/4583/11186/6424	4
DOID:11836	clubfoot	2/257	18/8007	0.112163	0.342307	0.294608	7140/7169	2
DOID:365	bladder disease	2/257	18/8007	0.112163	0.342307	0.294608	4583/4586	2
DOID:4248	coronary stenosis	2/257	18/8007	0.112163	0.342307	0.294608	348/6347	2
DOID:660	adrenal cortex cancer	2/257	18/8007	0.112163	0.342307	0.294608	285/190	2
DOID:5844	myocardial infarction	13/257	279/8007	0.113515	0.344809	0.29676	151/213/348/6347/3576/7919/2056/9518/2701/3479/5228/7941/7139	13
DOID:9074	systemic lupus erythematosus	5/257	81/8007	0.118269	0.355614	0.30606	348/6347/3565/3663/6614	5
DOID:6000	congestive heart failure	11/257	229/8007	0.11853	0.355614	0.30606	27063/623/1674/1910/9518/3479/3816/26471/7941/6271/7139	11
DOID:5517	stomach carcinoma	8/257	153/8007	0.118721	0.355614	0.30606	6347/3576/1548/3872/3887/4255/26579/6273	8
DOID:9261	nasopharynx carcinoma	3/257	38/8007	0.121541	0.362381	0.311884	6347/3576/3965	3
DOID:12132	Wegener's granulomatosis	2/257	19/8007	0.122811	0.362826	0.312267	3663/6375	2
DOID:2957	pulmonary tuberculosis	2/257	19/8007	0.122811	0.362826	0.312267	6347/3565	2
DOID:3627	aortic aneurysm	4/257	60/8007	0.125944	0.368715	0.317335	348/3576/10855/5196	4
DOID:4007	bladder carcinoma	4/257	60/8007	0.125944	0.368715	0.317335	259/51129/3576/1674	4
DOID:4043	skeletal muscle cancer	5/257	83/8007	0.127528	0.371375	0.319625	27063/10855/3565/10673/2837	5
DOID:1924	hypogonadism	3/257	39/8007	0.12872	0.371375	0.319625	2567/2796/190	3
DOID:2473	opportunistic mycosis	3/257	39/8007	0.12872	0.371375	0.319625	64581/10663/3565	3
DOID:11054	urinary bladder cancer	6/257	107/8007	0.129149	0.371375	0.319625	259/51129/768/3576/1674/3397	6
DOID:520	aortic disease	4/257	61/8007	0.131596	0.376739	0.324241	348/3576/10855/5196	4
DOID:3969	papillary thyroid carcinoma	6/257	108/8007	0.133313	0.379383	0.326517	285/6347/3872/4495/7080/6277	6
DOID:14067	Plasmodium falciparum malaria	2/257	20/8007	0.133693	0.379383	0.326517	285/3046	2
DOID:1542	head and neck carcinoma	11/257	235/8007	0.134718	0.380624	0.327585	8644/348/1548/2056/10855/3479/84171/4255/11186/6615/7020	11
DOID:0050339	commensal bacterial infectious disease	3/257	40/8007	0.136047	0.381049	0.32795	6347/3576/10663	3
DOID:1279	ocular motility disease	3/257	40/8007	0.136047	0.381049	0.32795	3479/3949/8929	3
DOID:50	thyroid gland disease	8/257	159/8007	0.138899	0.38736	0.333382	6347/3576/10663/3479/3565/7080/117156/7139	8
DOID:936	brain disease	19/257	454/8007	0.14149	0.390307	0.335919	151/348/361/6347/4513/1392/3576/1910/2056/2290/2570/2700/3479/3565/169522/3949/4541/6804/706	19
DOID:2021	placenta cancer	3/257	41/8007	0.143513	0.390307	0.335919	430/22943/3479	3
DOID:3594	choriocarcinoma	3/257	41/8007	0.143513	0.390307	0.335919	430/22943/3479	3
DOID:437	myasthenia gravis	3/257	41/8007	0.143513	0.390307	0.335919	361/5913/10673	3
DOID:1921	Klinefelter's syndrome	2/257	21/8007	0.144782	0.390307	0.335919	2796/190	2
DOID:3308	embryonal carcinoma	2/257	21/8007	0.144782	0.390307	0.335919	5460/8433	2
DOID:3953	adrenal gland cancer	2/257	21/8007	0.144782	0.390307	0.335919	285/190	2
DOID:53	pituitary gland disease	2/257	21/8007	0.144782	0.390307	0.335919	3479/9095	2
DOID:11934	head and neck cancer	11/257	239/8007	0.146145	0.392349	0.337676	8644/348/1548/2056/10855/3479/84171/4255/11186/6615/7020	11
DOID:8857	lupus erythematosus	5/257	87/8007	0.146999	0.39301	0.338245	348/6347/3565/3663/6614	5
DOID:1575	rheumatic disease	9/257	188/8007	0.150452	0.394231	0.339296	6347/1311/3479/3565/3663/5228/6614/10673/6375	9
DOID:418	systemic scleroderma	9/257	188/8007	0.150452	0.394231	0.339296	6347/1311/3479/3565/3663/5228/6614/10673/6375	9
DOID:419	scleroderma	9/257	188/8007	0.150452	0.394231	0.339296	6347/1311/3479/3565/3663/5228/6614/10673/6375	9
DOID:0050136	systemic mycosis	3/257	42/8007	0.151112	0.394231	0.339296	64581/10663/3565	3
DOID:12217	Lewy body dementia	3/257	42/8007	0.151112	0.394231	0.339296	348/361/9607	3
DOID:439	neuromuscular junction disease	3/257	42/8007	0.151112	0.394231	0.339296	361/5913/10673	3
DOID:4029	gastritis	4/257	65/8007	0.155206	0.397505	0.342114	3576/4255/5460/6750	4
DOID:11123	Henoch-Schoenlein purpura	2/257	22/8007	0.156053	0.397505	0.342114	3479/7356	2
DOID:14221	metabolic syndrome X	2/257	22/8007	0.156053	0.397505	0.342114	348/3479	2
DOID:1557	hypersensitivity reaction type III disease	2/257	22/8007	0.156053	0.397505	0.342114	3479/7356	2
DOID:9252	amino acid metabolic disorder	2/257	22/8007	0.156053	0.397505	0.342114	348/6347	2
DOID:9809	hypersensitivity vasculitis	2/257	22/8007	0.156053	0.397505	0.342114	3479/7356	2
DOID:2048	autoimmune hepatitis	2/257	23/8007	0.167484	0.42495	0.365734	10673/54578	2
DOID:3459	breast carcinoma	16/257	383/8007	0.168856	0.426758	0.367291	9048/768/6347/3576/22943/9518/3198/10855/3479/26085/4583/4586/5008/11186/7020/84951	16
DOID:15	reproductive system disease	16/257	386/8007	0.176482	0.444296	0.382385	8644/285/360/6795/6347/3491/2919/3576/3479/3565/3824/4538/190/5021/5460/51087	16
DOID:1681	heart septal defect	2/257	24/8007	0.179053	0.44902	0.38645	70/5021	2
DOID:13810	familial hypercholesterolemia	2/257	25/8007	0.190739	0.473098	0.407173	3576/3949	2
DOID:687	hepatoblastoma	2/257	25/8007	0.190739	0.473098	0.407173	4495/11186	2
DOID:767	muscular atrophy	3/257	47/8007	0.190848	0.473098	0.407173	3479/7169/59341	3
DOID:2952	inner ear disease	4/257	71/8007	0.193271	0.473661	0.407658	361/525/1187/3167	4
DOID:3326	purpura	4/257	71/8007	0.193271	0.473661	0.407658	3479/3565/7356/10673	4
DOID:9835	refractive error	4/257	71/8007	0.193271	0.473661	0.407658	70/3479/3949/8929	4
DOID:5520	head and neck squamous cell carcinoma	8/257	174/8007	0.196132	0.477918	0.411322	8644/2056/10855/84171/4255/11186/6615/7020	8
DOID:0060040	pervasive developmental disorder	9/257	201/8007	0.197305	0.477918	0.411322	348/361/1745/2290/3198/3397/79083/4544/5021	9
DOID:854	collagen disease	9/257	201/8007	0.197305	0.477918	0.411322	6347/1311/3479/3565/3663/5228/6614/10673/6375	9
DOID:0002116	pterygium	2/257	26/8007	0.202523	0.477918	0.411322	4586/7032	2
DOID:10139	conjunctival degeneration	2/257	26/8007	0.202523	0.477918	0.411322	4586/7032	2
DOID:10526	conjunctival pterygium	2/257	26/8007	0.202523	0.477918	0.411322	4586/7032	2
DOID:205	hyperostosis	2/257	26/8007	0.202523	0.477918	0.411322	6347/22943	2
DOID:2600	laryngeal carcinoma	2/257	26/8007	0.202523	0.477918	0.411322	3576/653499	2
DOID:9471	meningitis	2/257	26/8007	0.202523	0.477918	0.411322	3576/10673	2
DOID:986	alopecia areata	2/257	26/8007	0.202523	0.477918	0.411322	6347/10673	2
DOID:1192	peripheral nervous system neoplasm	16/257	396/8007	0.203134	0.477918	0.411322	6347/3491/10663/2056/3397/3479/3963/4255/4688/190/8929/5458/11186/83593/6275/7020	16
DOID:10283	prostate cancer	17/257	425/8007	0.205252	0.48074	0.41375	1646/8644/348/360/6347/3491/3576/9518/3397/3479/3565/4477/4502/4583/4586/5008/6424	17
DOID:0060049	autoimmune disease of urogenital tract	4/257	73/8007	0.206562	0.48074	0.41375	250/10578/6614/10673	4
DOID:12236	primary biliary cirrhosis	4/257	73/8007	0.206562	0.48074	0.41375	250/10578/6614/10673	4
DOID:0060089	endocrine organ benign neoplasm	5/257	99/8007	0.212042	0.490519	0.422166	1014/4826/190/6271/6804	5
DOID:1724	duodenal ulcer	2/257	27/8007	0.214387	0.490519	0.422166	3576/6750	2
DOID:2978	carbohydrate metabolic disorder	2/257	27/8007	0.214387	0.490519	0.422166	229/3576	2
DOID:1070	primary open angle glaucoma	3/257	50/8007	0.215833	0.490519	0.422166	348/2056/3949	3
DOID:3376	bone osteosarcoma	3/257	50/8007	0.215833	0.490519	0.422166	3576/3479/6277	3
DOID:8778	Crohn's disease	3/257	50/8007	0.215833	0.490519	0.422166	6372/3576/3565	3
DOID:2213	hemorrhagic disease	7/257	152/8007	0.216071	0.490519	0.422166	3576/2056/3479/3565/5196/7356/10673	7
DOID:1247	blood coagulation disease	8/257	180/8007	0.221411	0.500885	0.431088	285/3576/2056/3479/3565/5196/7356/10673	8
DOID:10003	sensorineural hearing loss	3/257	51/8007	0.224312	0.502179	0.432202	525/1187/3167	3
DOID:4948	gallbladder carcinoma	3/257	51/8007	0.224312	0.502179	0.432202	10855/4255/5734	3
DOID:8567	Hodgkin's lymphoma	3/257	51/8007	0.224312	0.502179	0.432202	3576/3565/4255	3
DOID:13141	uveitis	2/257	28/8007	0.226314	0.502759	0.4327	6347/5949	2
DOID:4440	seminoma	2/257	28/8007	0.226314	0.502759	0.4327	8433/51087	2
DOID:1564	fungal infectious disease	4/257	76/8007	0.226971	0.502759	0.4327	348/64581/10663/3565	4
DOID:4896	bile duct adenocarcinoma	6/257	128/8007	0.228456	0.502759	0.4327	4583/5228/5645/11186/6615/7032	6
DOID:4947	cholangiocarcinoma	6/257	128/8007	0.228456	0.502759	0.4327	4583/5228/5645/11186/6615/7032	6
DOID:3856	male reproductive organ cancer	17/257	435/8007	0.232831	0.508977	0.438052	1646/8644/348/360/6347/3491/3576/9518/3397/3479/3565/4477/4502/4583/4586/5008/6424	17
DOID:3121	gallbladder cancer	3/257	52/8007	0.232855	0.508977	0.438052	10855/4255/5734	3
DOID:76	stomach disease	4/257	77/8007	0.233887	0.509511	0.438512	3576/4255/5460/6750	4
DOID:10211	cholelithiasis	2/257	29/8007	0.238287	0.512199	0.440825	348/4586	2
DOID:12177	common variable immunodeficiency	2/257	29/8007	0.238287	0.512199	0.440825	3565/10673	2
DOID:3007	breast ductal carcinoma	2/257	29/8007	0.238287	0.512199	0.440825	3576/4586	2
DOID:3193	peripheral nerve sheath neoplasm	2/257	29/8007	0.238287	0.512199	0.440825	3491/10663	2
DOID:2893	cervix carcinoma	5/257	104/8007	0.241511	0.51741	0.44531	768/4255/5734/11186/6615	5
DOID:299	adenocarcinoma	7/257	158/8007	0.244593	0.522284	0.449505	360/51208/3479/4583/4586/6273/6275	7
DOID:4362	cervical cancer	5/257	105/8007	0.247536	0.526829	0.453416	768/4255/5734/11186/6615	5
DOID:3947	adrenal gland hyperfunction	2/257	30/8007	0.250292	0.530946	0.45696	3576/1844	2
DOID:12361	Graves' disease	4/257	80/8007	0.254925	0.537617	0.462701	3576/10663/3479/117156	4
DOID:48	male reproductive system disease	6/257	133/8007	0.255098	0.537617	0.462701	8644/6795/6347/3576/190/5021	6
DOID:2355	anemia	10/257	244/8007	0.258077	0.542129	0.466585	212/213/81693/360/3576/2056/3046/3479/3965/7139	10
DOID:4045	muscle cancer	5/257	107/8007	0.2597	0.542225	0.466667	27063/10855/3565/10673/2837	5
DOID:3324	mood disorder	8/257	189/8007	0.261411	0.542225	0.466667	348/6347/1392/1393/3576/3628/221391/9152	8
DOID:633	myositis	4/257	81/8007	0.262024	0.542225	0.466667	348/6347/3576/3479	4
DOID:2583	agammaglobulinemia	2/257	31/8007	0.262313	0.542225	0.466667	3565/10673	2
DOID:620	blood protein disease	2/257	31/8007	0.262313	0.542225	0.466667	3565/10673	2
DOID:0060031	autoimmune disease of gastrointestinal tract	5/257	109/8007	0.272004	0.548286	0.471884	3576/3479/10673/10537/54578	5
DOID:13375	temporal arteritis	2/257	32/8007	0.274338	0.548286	0.471884	3565/3663	2
DOID:2706	synovium cancer	2/257	32/8007	0.274338	0.548286	0.471884	11186/6615	2
DOID:2797	idiopathic interstitial pneumonia	2/257	32/8007	0.274338	0.548286	0.471884	6347/3565	2
DOID:525	central nervous system vasculitis	2/257	32/8007	0.274338	0.548286	0.471884	3565/3663	2
DOID:5485	synovial sarcoma	2/257	32/8007	0.274338	0.548286	0.471884	11186/6615	2
DOID:0050737	autosomal recessive disease	13/257	334/8007	0.275834	0.548286	0.471884	135/3576/22943/9518/3046/3386/3479/3565/3965/4538/117156/6690/59341	13
DOID:440	neuromuscular disease	4/257	83/8007	0.276332	0.548286	0.471884	361/5913/10673/59341	4
DOID:0060099	musculoskeletal system benign neoplasm	1/257	10/8007	0.278498	0.548286	0.471884	5021	1
DOID:13550	angle-closure glaucoma	1/257	10/8007	0.278498	0.548286	0.471884	4586	1
DOID:5200	urinary tract obstruction	1/257	10/8007	0.278498	0.548286	0.471884	5008	1
DOID:5723	optic atrophy	1/257	10/8007	0.278498	0.548286	0.471884	4540	1
DOID:8437	intestinal obstruction	1/257	10/8007	0.278498	0.548286	0.471884	1392	1
DOID:9849	Meniere's disease	1/257	10/8007	0.278498	0.548286	0.471884	361	1
DOID:9993	hypoglycemia	1/257	10/8007	0.278498	0.548286	0.471884	348	1
DOID:1040	chronic lymphocytic leukemia	9/257	221/8007	0.27941	0.548286	0.471884	285/6347/3576/22943/2056/2886/3565/5893/10673	9
DOID:16	integumentary system disease	15/257	394/8007	0.283531	0.548286	0.471884	213/360/623/6347/3576/3479/3565/3816/5650/3866/387264/5008/5196/5228/10673	15
DOID:230	lateral sclerosis	5/257	111/8007	0.28443	0.548286	0.471884	27063/348/6347/2056/3479	5
DOID:0060121	integumentary system benign neoplasm	2/257	33/8007	0.286354	0.548286	0.471884	4255/6277	2
DOID:2115	B cell deficiency	2/257	33/8007	0.286354	0.548286	0.471884	3565/10673	2
DOID:3165	skin benign neoplasm	2/257	33/8007	0.286354	0.548286	0.471884	4255/6277	2
DOID:4195	hyperglycemia	6/257	139/8007	0.28811	0.548286	0.471884	3576/3479/3565/4544/6615/6804	6
DOID:12603	acute leukemia	5/257	112/8007	0.290684	0.548286	0.471884	973/3576/3565/4255/4826	5
DOID:110	lens disease	3/257	59/8007	0.293945	0.548286	0.471884	348/2700/387700	3
DOID:1428	endocrine pancreas disease	3/257	59/8007	0.293945	0.548286	0.471884	348/6347/3479	3
DOID:83	cataract	3/257	59/8007	0.293945	0.548286	0.471884	348/2700/387700	3
DOID:13250	diarrhea	2/257	34/8007	0.298349	0.548286	0.471884	348/3576	2
DOID:811	lipodystrophy	2/257	34/8007	0.298349	0.548286	0.471884	6347/3576	2
DOID:2377	multiple sclerosis	7/257	169/8007	0.299598	0.548286	0.471884	348/361/623/6347/3576/3663/4540	7
DOID:11400	pyelonephritis	1/257	11/8007	0.301685	0.548286	0.471884	3576	1
DOID:13593	eclampsia	1/257	11/8007	0.301685	0.548286	0.471884	5228	1
DOID:14681	Silver-Russell syndrome	1/257	11/8007	0.301685	0.548286	0.471884	2886	1
DOID:203	exostosis	1/257	11/8007	0.301685	0.548286	0.471884	6347	1
DOID:2444	hyperpituitarism	1/257	11/8007	0.301685	0.548286	0.471884	3479	1
DOID:2744	pyelitis	1/257	11/8007	0.301685	0.548286	0.471884	3576	1
DOID:3307	teratoma	1/257	11/8007	0.301685	0.548286	0.471884	5460	1
DOID:3426	vestibular disease	1/257	11/8007	0.301685	0.548286	0.471884	361	1
DOID:3614	Kallmann syndrome	1/257	11/8007	0.301685	0.548286	0.471884	2796	1
DOID:4015	spindle cell carcinoma	1/257	11/8007	0.301685	0.548286	0.471884	6615	1
DOID:4724	brain edema	1/257	11/8007	0.301685	0.548286	0.471884	361	1
DOID:656	adrenal adenoma	1/257	11/8007	0.301685	0.548286	0.471884	190	1
DOID:9847	peripheral vertigo	1/257	11/8007	0.301685	0.548286	0.471884	361	1
DOID:9848	endolymphatic hydrops	1/257	11/8007	0.301685	0.548286	0.471884	361	1
DOID:9970	obesity	12/257	313/8007	0.304392	0.551656	0.474784	348/364/9607/6347/3576/2646/3087/3479/3670/3949/4826/5105	12
DOID:1116	pertussis	2/257	35/8007	0.310312	0.556996	0.47938	6347/10663	2
DOID:12716	newborn respiratory distress syndrome	2/257	35/8007	0.310312	0.556996	0.47938	3576/3026	2
DOID:2596	larynx cancer	2/257	35/8007	0.310312	0.556996	0.47938	3576/653499	2
DOID:0060037	developmental disorder of mental health	14/257	373/8007	0.310989	0.556996	0.47938	348/361/4512/1745/2290/3198/3397/79083/4544/7080/266743/4974/5021/8492	14
DOID:1067	open-angle glaucoma	3/257	61/8007	0.311642	0.556996	0.47938	348/2056/3949	3
DOID:1826	epilepsy syndrome	8/257	201/8007	0.317728	0.56223	0.483884	348/6347/4513/1392/2290/3565/169522/4541	8
DOID:2621	autonomic nervous system neoplasm	14/257	375/8007	0.318006	0.56223	0.483884	6347/2056/3397/3479/3963/4255/4688/190/8929/5458/11186/83593/6275/7020	14
DOID:769	neuroblastoma	14/257	375/8007	0.318006	0.56223	0.483884	6347/2056/3397/3479/3963/4255/4688/190/8929/5458/11186/83593/6275/7020	14
DOID:4928	intrahepatic cholangiocarcinoma	2/257	36/8007	0.322234	0.56223	0.483884	4583/5228	2
DOID:0060082	breast benign neoplasm	1/257	12/8007	0.324129	0.56223	0.483884	3479	1
DOID:0060097	thoracic benign neoplasm	1/257	12/8007	0.324129	0.56223	0.483884	3479	1
DOID:14504	Niemann-Pick disease	1/257	12/8007	0.324129	0.56223	0.483884	348	1
DOID:614	lymphopenia	1/257	12/8007	0.324129	0.56223	0.483884	6375	1
DOID:6196	reactive arthritis	1/257	12/8007	0.324129	0.56223	0.483884	3576	1
DOID:7757	childhood leukemia	1/257	12/8007	0.324129	0.56223	0.483884	8644	1
DOID:962	neurofibroma	1/257	12/8007	0.324129	0.56223	0.483884	3491	1
DOID:1793	pancreatic cancer	12/257	319/8007	0.327298	0.566208	0.487308	9048/3576/22943/2044/2045/3397/3479/3565/5655/4583/4586/6275	12
DOID:3748	esophagus squamous cell carcinoma	3/257	63/8007	0.329369	0.56676	0.487784	3576/3397/4255	3
DOID:715	T-cell leukemia	3/257	63/8007	0.329369	0.56676	0.487784	213/3576/22943	3
DOID:3213	demyelinating disease	7/257	175/8007	0.330667	0.567485	0.488407	348/361/623/6347/3576/3663/4540	7
DOID:37	skin disease	13/257	350/8007	0.333679	0.570356	0.490878	213/360/623/6347/3576/3479/3565/3816/5650/387264/5008/5196/5228	13
DOID:0060262	gallbladder disease	2/257	37/8007	0.334103	0.570356	0.490878	348/4586	2
DOID:1100	ovarian disease	3/257	64/8007	0.338232	0.575503	0.495308	3576/3479/5460	3
DOID:654	overnutrition	12/257	322/8007	0.338897	0.575503	0.495308	348/364/9607/6347/3576/2646/3087/3479/3670/3949/4826/5105	12
DOID:12895	keratoconjunctivitis sicca	1/257	13/8007	0.345855	0.576722	0.496358	3565	1
DOID:1785	pituitary cancer	1/257	13/8007	0.345855	0.576722	0.496358	6424	1
DOID:1803	neuritis	1/257	13/8007	0.345855	0.576722	0.496358	348	1
DOID:3133	acute porphyria	1/257	13/8007	0.345855	0.576722	0.496358	212	1
DOID:3429	inclusion body myositis	1/257	13/8007	0.345855	0.576722	0.496358	348	1
DOID:841	extrinsic allergic alveolitis	1/257	13/8007	0.345855	0.576722	0.496358	3663	1
DOID:9368	keratoconjunctivitis	1/257	13/8007	0.345855	0.576722	0.496358	3565	1
DOID:1059	intellectual disability	6/257	150/8007	0.350613	0.58222	0.501089	4512/3198/7080/266743/4974/8492	6
DOID:4905	pancreatic carcinoma	9/257	237/8007	0.350952	0.58222	0.501089	9048/3576/22943/2044/2045/3479/5655/4583/4586	9
DOID:10825	essential hypertension	5/257	122/8007	0.354253	0.586194	0.504509	151/285/9518/3479/3816	5
DOID:1003	pelvic inflammatory disease	1/257	14/8007	0.366885	0.589019	0.506941	6347	1
DOID:10140	dry eye syndrome	1/257	14/8007	0.366885	0.589019	0.506941	3565	1
DOID:1019	osteomyelitis	1/257	14/8007	0.366885	0.589019	0.506941	3565	1
DOID:12206	dengue hemorrhagic fever	1/257	14/8007	0.366885	0.589019	0.506941	6347	1
DOID:13268	porphyria	1/257	14/8007	0.366885	0.589019	0.506941	212	1
DOID:1400	lacrimal apparatus disease	1/257	14/8007	0.366885	0.589019	0.506941	3565	1
DOID:2913	acute pancreatitis	1/257	14/8007	0.366885	0.589019	0.506941	6347	1
DOID:3650	lactic acidosis	1/257	14/8007	0.366885	0.589019	0.506941	4540	1
DOID:4330	non-langerhans-cell histiocytosis	1/257	14/8007	0.366885	0.589019	0.506941	348	1
DOID:5408	Paget's disease of bone	1/257	14/8007	0.366885	0.589019	0.506941	22943	1
DOID:6419	tetralogy of Fallot	1/257	14/8007	0.366885	0.589019	0.506941	348	1
DOID:7319	axonal neuropathy	1/257	14/8007	0.366885	0.589019	0.506941	59341	1
DOID:2218	blood platelet disease	4/257	96/8007	0.371322	0.593198	0.510538	3576/2056/5196/10673	4
DOID:7998	hyperthyroidism	4/257	96/8007	0.371322	0.593198	0.510538	3576/10663/3479/117156	4
DOID:1588	thrombocytopenia	3/257	68/8007	0.373573	0.595324	0.512367	3576/5196/10673	3
DOID:381	arthropathy	4/257	97/8007	0.378665	0.600829	0.517105	6347/3576/22943/55655	4
DOID:1790	malignant mesothelioma	2/257	41/8007	0.380895	0.600829	0.517105	84171/5228	2
DOID:3498	pancreatic ductal adenocarcinoma	4/257	98/8007	0.386	0.600829	0.517105	2044/2045/5655/4586	4
DOID:0060101	benign glioma	1/257	15/8007	0.387242	0.600829	0.517105	10215	1
DOID:10493	adrenal cortical hypofunction	1/257	15/8007	0.387242	0.600829	0.517105	190	1
DOID:11202	primary hyperparathyroidism	1/257	15/8007	0.387242	0.600829	0.517105	5645	1
DOID:11949	Creutzfeldt-Jakob disease	1/257	15/8007	0.387242	0.600829	0.517105	361	1
DOID:12176	goiter	1/257	15/8007	0.387242	0.600829	0.517105	3479	1
DOID:3948	adrenocortical carcinoma	1/257	15/8007	0.387242	0.600829	0.517105	190	1
DOID:4621	holoprosencephaly	1/257	15/8007	0.387242	0.600829	0.517105	348	1
DOID:4844	benign ependymoma	1/257	15/8007	0.387242	0.600829	0.517105	10215	1
DOID:10923	sickle cell anemia	2/257	42/8007	0.392385	0.605902	0.521471	3386/3479	2
DOID:1319	brain cancer	2/257	42/8007	0.392385	0.605902	0.521471	4255/11186	2
DOID:374	nutrition disease	12/257	338/8007	0.401875	0.618062	0.531937	348/364/9607/6347/3576/2646/3087/3479/3670/3949/4826/5105	12
DOID:11729	Lyme disease	1/257	16/8007	0.406947	0.618062	0.531937	6347	1
DOID:11870	Pick's disease	1/257	16/8007	0.406947	0.618062	0.531937	348	1
DOID:12205	dengue disease	1/257	16/8007	0.406947	0.618062	0.531937	6347	1
DOID:1993	rectum cancer	1/257	16/8007	0.406947	0.618062	0.531937	348	1
DOID:2526	prostate adenocarcinoma	1/257	16/8007	0.406947	0.618062	0.531937	4583	1
DOID:3265	chronic granulomatous disease	1/257	16/8007	0.406947	0.618062	0.531937	4688	1
DOID:10747	lymphoid leukemia	3/257	72/8007	0.408542	0.618149	0.532011	213/3576/22943	3
DOID:0060041	autism spectrum disorder	7/257	190/8007	0.40987	0.618149	0.532011	348/361/1745/3198/79083/4544/5021	7
DOID:12849	autistic disorder	7/257	190/8007	0.40987	0.618149	0.532011	348/361/1745/3198/79083/4544/5021	7
DOID:3744	cervical squamous cell carcinoma	3/257	73/8007	0.417198	0.625361	0.538218	768/11186/6615	3
DOID:1036	chronic leukemia	8/257	223/8007	0.42539	0.625361	0.538218	213/285/2056/3663/5893/11186/10673/51384	8
DOID:0060033	autoimmune disease of peripheral nervous system	1/257	17/8007	0.42602	0.625361	0.538218	348	1
DOID:10762	portal hypertension	1/257	17/8007	0.42602	0.625361	0.538218	2837	1
DOID:11983	Prader-Willi syndrome	1/257	17/8007	0.42602	0.625361	0.538218	2567	1
DOID:12842	Guillain-Barre syndrome	1/257	17/8007	0.42602	0.625361	0.538218	348	1
DOID:13564	aspergillosis	1/257	17/8007	0.42602	0.625361	0.538218	64581	1
DOID:1508	candidiasis	1/257	17/8007	0.42602	0.625361	0.538218	3565	1
DOID:171	neuroectodermal tumor	1/257	17/8007	0.42602	0.625361	0.538218	361	1
DOID:9253	gastrointestinal stromal tumor	1/257	17/8007	0.42602	0.625361	0.538218	3479	1
DOID:9477	pulmonary embolism	1/257	17/8007	0.42602	0.625361	0.538218	213	1
DOID:11830	myopia	2/257	45/8007	0.426251	0.625361	0.538218	70/3479	2
DOID:2841	asthma	5/257	134/8007	0.431137	0.631098	0.543156	623/3576/3565/4586/6375	5
DOID:0060100	musculoskeletal system cancer	15/257	439/8007	0.439461	0.64049	0.551239	27063/3576/22943/10855/3397/3479/3565/5008/5228/11186/6275/6277/6615/10673/2837	15
DOID:0080015	physical disorder	5/257	136/8007	0.443825	0.64049	0.551239	348/55835/139189/2290/284403	5
DOID:10325	silicosis	1/257	18/8007	0.444482	0.64049	0.551239	7356	1
DOID:302	substance abuse	1/257	18/8007	0.444482	0.64049	0.551239	9607	1
DOID:3262	phagocyte bactericidal dysfunction	1/257	18/8007	0.444482	0.64049	0.551239	4688	1
DOID:8719	in situ carcinoma	1/257	18/8007	0.444482	0.64049	0.551239	6275	1
DOID:9428	intracranial hypertension	1/257	18/8007	0.444482	0.64049	0.551239	361	1
DOID:9119	acute myeloid leukemia	4/257	107/8007	0.451277	0.647548	0.557314	6347/3576/3479/4255	4
DOID:1123	spondyloarthropathy	3/257	77/8007	0.451382	0.647548	0.557314	6347/22943/55655	3
DOID:74	hematopoietic system disease	16/257	474/8007	0.454721	0.650895	0.560194	212/213/81693/285/360/3576/2056/3046/3479/3565/3965/5196/7356/10673/7139/6375	16
DOID:2876	laryngeal squamous cell carcinoma	1/257	19/8007	0.462353	0.657455	0.56584	653499	1
DOID:3095	germ cell and embryonal cancer	1/257	19/8007	0.462353	0.657455	0.56584	5460	1
DOID:9206	Barrett's esophagus	1/257	19/8007	0.462353	0.657455	0.56584	4583	1
DOID:1686	glaucoma	4/257	109/8007	0.46551	0.660494	0.568456	348/2056/3949/4586	4
DOID:9952	acute lymphocytic leukemia	2/257	49/8007	0.46982	0.66515	0.572463	6347/3576	2
DOID:26	pancreas disease	6/257	171/8007	0.471344	0.665851	0.573066	348/6347/3576/3479/5645/6690	6
DOID:1883	hepatitis C	8/257	233/8007	0.474345	0.668629	0.575458	348/6347/3576/3479/3565/3824/3949/3965	8
DOID:10883	herpangina	1/257	20/8007	0.47965	0.668823	0.575624	3576	1
DOID:12252	Cushing's syndrome	1/257	20/8007	0.47965	0.668823	0.575624	3576	1
DOID:447	renal tubular transport disease	1/257	20/8007	0.47965	0.668823	0.575624	525	1
DOID:4990	essential tremor	1/257	20/8007	0.47965	0.668823	0.575624	2570	1
DOID:9007	sudden infant death syndrome	1/257	20/8007	0.47965	0.668823	0.575624	8929	1
DOID:5679	retinal disease	12/257	358/8007	0.481301	0.669681	0.576363	348/6347/3576/1910/2056/3479/3949/4586/5228/5949/6750/387082	12
DOID:11724	limb-girdle muscular dystrophy	1/257	21/8007	0.496394	0.681761	0.586759	361	1
DOID:2316	brain ischemia	1/257	21/8007	0.496394	0.681761	0.586759	2056	1
DOID:3702	cervical adenocarcinoma	1/257	21/8007	0.496394	0.681761	0.586759	5734	1
DOID:4539	labyrinthine disease	1/257	21/8007	0.496394	0.681761	0.586759	361	1
DOID:4752	multiple system atrophy	1/257	21/8007	0.496394	0.681761	0.586759	3576	1
DOID:5940	malignant peripheral nerve sheath tumor	1/257	21/8007	0.496394	0.681761	0.586759	10663	1
DOID:655	inherited metabolic disorder	11/257	331/8007	0.497359	0.681761	0.586759	212/213/229/348/6347/3576/2646/9518/3479/3949/5008	11
DOID:12858	Huntington's disease	2/257	52/8007	0.501175	0.684094	0.588767	135/3479	2
DOID:9415	allergic asthma	2/257	52/8007	0.501175	0.684094	0.588767	3565/6375	2
DOID:104	bacterial infectious disease	9/257	271/8007	0.507108	0.689506	0.593425	348/92747/6347/3576/10663/3479/3565/4540/5008	9
DOID:7166	thyroiditis	2/257	53/8007	0.51136	0.689506	0.593425	6347/7080	2
DOID:0060071	pre-malignant neoplasm	1/257	22/8007	0.512601	0.689506	0.593425	6275	1
DOID:1800	neuroendocrine carcinoma	1/257	22/8007	0.512601	0.689506	0.593425	7080	1
DOID:3181	oligodendroglioma	1/257	22/8007	0.512601	0.689506	0.593425	10215	1
DOID:3369	peripheral primitive neuroectodermal tumor	1/257	22/8007	0.512601	0.689506	0.593425	3479	1
DOID:649	prion disease	1/257	22/8007	0.512601	0.689506	0.593425	361	1
DOID:4989	pancreatitis	4/257	117/8007	0.521	0.695981	0.598998	6347/3576/5645/6690	4
DOID:13378	Kawasaki disease	2/257	54/8007	0.521409	0.695981	0.598998	6347/3565	2
DOID:2018	hyperinsulinism	2/257	54/8007	0.521409	0.695981	0.598998	6347/3479	2
DOID:2237	hepatitis	14/257	431/8007	0.521717	0.695981	0.598998	259/285/348/6347/3576/1548/3479/3565/3824/3949/3965/4255/10673/54578	14
DOID:10892	hypospadias	1/257	23/8007	0.528288	0.703297	0.605294	139189	1
DOID:9588	encephalitis	2/257	55/8007	0.531318	0.705878	0.607516	348/3576	2
DOID:3347	osteosarcoma	7/257	215/8007	0.539452	0.70653	0.608077	3576/22943/3479/5008/5228/6275/6277	7
DOID:0060058	lymphoma	3/257	88/8007	0.540613	0.70653	0.608077	3576/3565/4255	3
DOID:3310	atopic dermatitis	5/257	152/8007	0.542036	0.70653	0.608077	213/360/3565/5650/5196	5
DOID:12377	spinal muscular atrophy	1/257	24/8007	0.543472	0.70653	0.608077	59341	1
DOID:2452	thrombophilia	1/257	24/8007	0.543472	0.70653	0.608077	285	1
DOID:272	hepatic vascular disease	1/257	24/8007	0.543472	0.70653	0.608077	2837	1
DOID:3907	lung squamous cell carcinoma	1/257	24/8007	0.543472	0.70653	0.608077	6275	1
DOID:6543	acne	1/257	24/8007	0.543472	0.70653	0.608077	3479	1
DOID:9098	sebaceous gland disease	1/257	24/8007	0.543472	0.70653	0.608077	3479	1
DOID:1176	bronchial disease	5/257	153/8007	0.547919	0.70653	0.608077	623/3576/3565/4586/6375	5
DOID:10286	prostate carcinoma	4/257	122/8007	0.554273	0.70653	0.608077	8644/3491/3479/4583	4
DOID:1205	hypersensitivity reaction type I disease	4/257	122/8007	0.554273	0.70653	0.608077	6347/926/3565/10673	4
DOID:0050589	inflammatory bowel disease	3/257	90/8007	0.555935	0.70653	0.608077	6372/3576/3565	3
DOID:0050736	autosomal dominant disease	13/257	409/8007	0.556054	0.70653	0.608077	70/135/6347/1674/1907/2138/3479/4255/51778/5734/5893/11186/7139	13
DOID:0060118	thoracic disease	1/257	25/8007	0.558169	0.70653	0.608077	4255	1
DOID:11613	hyperandrogenism	1/257	25/8007	0.558169	0.70653	0.608077	3479	1
DOID:13515	tuberous sclerosis	1/257	25/8007	0.558169	0.70653	0.608077	6347	1
DOID:13543	hyperparathyroidism	1/257	25/8007	0.558169	0.70653	0.608077	5645	1
DOID:3463	breast disease	1/257	25/8007	0.558169	0.70653	0.608077	4255	1
DOID:5113	nutritional deficiency disease	1/257	25/8007	0.558169	0.70653	0.608077	3479	1
DOID:231	motor neuron disease	6/257	187/8007	0.559164	0.70653	0.608077	27063/348/6347/2056/3479/59341	6
DOID:8398	osteoarthritis	6/257	187/8007	0.559164	0.70653	0.608077	1311/3576/22943/2487/10855/5734	6
DOID:332	amyotrophic lateral sclerosis	5/257	155/8007	0.559576	0.70653	0.608077	27063/348/6347/2056/3479	5
DOID:1602	lymphadenitis	2/257	58/8007	0.560201	0.70653	0.608077	6347/3565	2
DOID:3451	skin carcinoma	2/257	58/8007	0.560201	0.70653	0.608077	3576/3479	2
DOID:9942	lymph node disease	2/257	58/8007	0.560201	0.70653	0.608077	6347/3565	2
DOID:10608	celiac disease	3/257	91/8007	0.563482	0.708106	0.609433	3576/3479/10537	3
DOID:0050890	synucleinopathy	7/257	220/8007	0.564103	0.708106	0.609433	348/361/9607/3576/3479/4540/6750	7
DOID:3312	bipolar disorder	5/257	156/8007	0.565348	0.708106	0.609433	6347/1393/3628/221391/9152	5
DOID:3620	central nervous system cancer	4/257	124/8007	0.567237	0.708106	0.609433	768/4255/4502/11186	4
DOID:2234	focal epilepsy	2/257	59/8007	0.569543	0.708106	0.609433	348/1392	2
DOID:2723	dermatitis	6/257	189/8007	0.569677	0.708106	0.609433	213/360/3565/5650/5008/5196	6
DOID:13809	familial combined hyperlipidemia	1/257	26/8007	0.572395	0.708106	0.609433	348	1
DOID:3192	neurilemmoma	1/257	26/8007	0.572395	0.708106	0.609433	10663	1
DOID:3978	extrinsic cardiomyopathy	1/257	26/8007	0.572395	0.708106	0.609433	6347	1
DOID:820	myocarditis	1/257	26/8007	0.572395	0.708106	0.609433	6347	1
DOID:9256	colorectal cancer	9/257	287/8007	0.577272	0.712777	0.613453	348/2920/3576/3479/3816/4583/4586/6615/10537	9
DOID:11714	gestational diabetes	2/257	60/8007	0.578742	0.71323	0.613843	6347/3479	2
DOID:5672	large intestine cancer	9/257	288/8007	0.581516	0.715286	0.615613	348/2920/3576/3479/3816/4583/4586/6615/10537	9
DOID:10159	osteonecrosis	1/257	27/8007	0.586164	0.716916	0.617015	22943	1
DOID:13129	severe pre-eclampsia	1/257	27/8007	0.586164	0.716916	0.617015	3576	1
DOID:2513	basal cell carcinoma	1/257	27/8007	0.586164	0.716916	0.617015	3576	1
DOID:9452	fatty liver disease	3/257	95/8007	0.592877	0.723304	0.622513	213/348/2646	3
DOID:4074	pancreas adenocarcinoma	5/257	161/8007	0.593623	0.723304	0.622513	2044/2045/3479/5655/4586	5
DOID:11201	parathyroid gland disease	1/257	28/8007	0.599492	0.726996	0.62569	5645	1
DOID:2001	neuroma	1/257	28/8007	0.599492	0.726996	0.62569	10663	1
DOID:11476	osteoporosis	3/257	96/8007	0.600024	0.726996	0.62569	348/22943/3479	3
DOID:0080011	bone resorption disease	3/257	97/8007	0.607089	0.73418	0.631874	348/22943/3479	3
DOID:13189	gout	1/257	29/8007	0.612392	0.736464	0.63384	3565	1
DOID:1712	aortic valve stenosis	1/257	29/8007	0.612392	0.736464	0.63384	348	1
DOID:4798	aggressive systemic mastocytosis	1/257	29/8007	0.612392	0.736464	0.63384	3576	1
DOID:0050701	electroclinical syndrome	1/257	30/8007	0.624879	0.750086	0.645563	4513	1
DOID:10155	intestinal cancer	9/257	300/8007	0.630865	0.755869	0.650541	348/2920/3576/3479/3816/4583/4586/6615/10537	9
DOID:75	lymphatic system disease	3/257	101/8007	0.634513	0.758836	0.653094	348/6347/3565	3
DOID:319	spinal cord disease	1/257	31/8007	0.636964	0.760361	0.654407	3576	1
DOID:12306	vitiligo	2/257	67/8007	0.639089	0.761492	0.65538	3565/64094	2
DOID:0050338	primary bacterial infectious disease	7/257	238/8007	0.647421	0.768652	0.661542	348/92747/6347/3576/3479/3565/4540	7
DOID:201	connective tissue cancer	11/257	370/8007	0.647657	0.768652	0.661542	3576/22943/3397/3479/3565/5008/5228/11186/6275/6277/6615	11
DOID:10595	Charcot-Marie-Tooth disease	1/257	32/8007	0.648662	0.768652	0.661542	59341	1
DOID:5223	infertility	6/257	206/8007	0.653711	0.770563	0.663187	6795/6347/3565/4538/5021/51087	6
DOID:0060180	colitis	2/257	69/8007	0.655038	0.770563	0.663187	3576/3565	2
DOID:12894	Sjogren's syndrome	2/257	69/8007	0.655038	0.770563	0.663187	3663/10673	2
DOID:8577	ulcerative colitis	2/257	69/8007	0.655038	0.770563	0.663187	3576/3565	2
DOID:526	Human immunodeficiency virus infectious disease	5/257	173/8007	0.657127	0.770775	0.66337	6347/10663/10578/3565/6614	5
DOID:0060115	nervous system benign neoplasm	1/257	33/8007	0.659984	0.770775	0.66337	10663	1
DOID:2228	thrombocytosis	1/257	33/8007	0.659984	0.770775	0.66337	2056	1
DOID:3443	mammary Paget's disease	1/257	33/8007	0.659984	0.770775	0.66337	22943	1
DOID:0080005	bone remodeling disease	4/257	141/8007	0.668431	0.773796	0.66597	348/6347/22943/3479	4
DOID:184	bone cancer	7/257	243/8007	0.668848	0.773796	0.66597	3576/22943/3479/5008/5228/6275/6277	7
DOID:635	acquired immunodeficiency syndrome	2/257	71/8007	0.670422	0.773796	0.66597	10663/3565	2
DOID:10223	dermatomyositis	1/257	34/8007	0.670942	0.773796	0.66597	6347	1
DOID:11981	morbid obesity	1/257	34/8007	0.670942	0.773796	0.66597	364	1
DOID:1927	sphingolipidosis	1/257	34/8007	0.670942	0.773796	0.66597	348	1
DOID:62	aortic valve disease	1/257	34/8007	0.670942	0.773796	0.66597	348	1
DOID:8692	myeloid leukemia	4/257	142/8007	0.673851	0.775768	0.667667	6347/3576/3479/4255	4
DOID:10871	age related macular degeneration	2/257	72/8007	0.677905	0.776291	0.668117	348/6347	2
DOID:2007	degeneration of macula and posterior pole	2/257	72/8007	0.677905	0.776291	0.668117	348/6347	2
DOID:5409	lung small cell carcinoma	2/257	72/8007	0.677905	0.776291	0.668117	3576/10215	2
DOID:12336	male infertility	3/257	108/8007	0.679244	0.77645	0.668254	6795/190/5021	3
DOID:10316	pneumoconiosis	1/257	35/8007	0.681549	0.777711	0.669339	7356	1
DOID:219	colon cancer	8/257	282/8007	0.690212	0.783249	0.674105	2920/3576/3479/3816/4583/4586/6615/10537	8
DOID:5158	pleural cancer	1/257	36/8007	0.691815	0.783249	0.674105	11186	1
DOID:7474	malignant pleural mesothelioma	1/257	36/8007	0.691815	0.783249	0.674105	11186	1
DOID:12449	aplastic anemia	2/257	74/8007	0.692455	0.783249	0.674105	2056/3965	2
DOID:4448	macular degeneration	2/257	74/8007	0.692455	0.783249	0.674105	348/6347	2
DOID:255	hemangioma	1/257	37/8007	0.701752	0.790999	0.680775	7080	1
DOID:3405	histiocytosis	1/257	37/8007	0.701752	0.790999	0.680775	348	1
DOID:480	movement disease	2/257	76/8007	0.706461	0.794288	0.683606	2570/4541	2
DOID:349	systemic mastocytosis	1/257	38/8007	0.711369	0.794288	0.683606	3576	1
DOID:3973	thyroid medullary carcinoma	1/257	38/8007	0.711369	0.794288	0.683606	26471	1
DOID:866	vein disease	1/257	38/8007	0.711369	0.794288	0.683606	3479	1
DOID:883	parasitic helminthiasis infectious disease	1/257	38/8007	0.711369	0.794288	0.683606	3565	1
DOID:2154	nephroblastoma	2/257	77/8007	0.713263	0.794288	0.683606	2138/190	2
DOID:3565	meningioma	2/257	77/8007	0.713263	0.794288	0.683606	768/11186	2
DOID:0060038	specific developmental disorder	6/257	220/8007	0.714865	0.794704	0.683964	4512/3198/7080/266743/4974/8492	6
DOID:14330	Parkinson's disease	5/257	187/8007	0.722743	0.802084	0.690315	348/3576/3479/4540/6750	5
DOID:3111	cystadenocarcinoma	1/257	40/8007	0.729687	0.805644	0.693379	4586	1
DOID:3114	serous cystadenocarcinoma	1/257	40/8007	0.729687	0.805644	0.693379	4586	1
DOID:4866	salivary gland adenoid cystic carcinoma	1/257	40/8007	0.729687	0.805644	0.693379	3397	1
DOID:1441	spinocerebellar ataxia	1/257	41/8007	0.738407	0.809744	0.696908	7139	1
DOID:2478	spinocerebellar degeneration	1/257	41/8007	0.738407	0.809744	0.696908	7139	1
DOID:5157	benign pleural mesothelioma	1/257	41/8007	0.738407	0.809744	0.696908	11186	1
DOID:8432	polycythemia	1/257	41/8007	0.738407	0.809744	0.696908	3479	1
DOID:399	tuberculosis	4/257	156/8007	0.743293	0.813724	0.700333	348/6347/3576/3565	4
DOID:11077	brucellosis	1/257	42/8007	0.746846	0.816232	0.702492	3565	1
DOID:0060095	uterine benign neoplasm	1/257	43/8007	0.755014	0.818248	0.704227	3479	1
DOID:13223	uterine fibroid	1/257	43/8007	0.755014	0.818248	0.704227	3479	1
DOID:4961	bone marrow disease	1/257	43/8007	0.755014	0.818248	0.704227	3479	1
DOID:5426	premature ovarian failure	1/257	43/8007	0.755014	0.818248	0.704227	5460	1
DOID:543	dystonia	1/257	43/8007	0.755014	0.818248	0.704227	4541	1
DOID:11335	sarcoidosis	2/257	84/8007	0.757262	0.819312	0.705143	6347/7356	2
DOID:612	primary immunodeficiency disease	5/257	196/8007	0.759934	0.819949	0.705691	348/10855/3565/4688/10673	5
DOID:10603	glucose intolerance	1/257	44/8007	0.76292	0.819949	0.705691	6804	1
DOID:1555	urticaria	1/257	44/8007	0.76292	0.819949	0.705691	5196	1
DOID:350	mastocytosis	1/257	44/8007	0.76292	0.819949	0.705691	3576	1
DOID:1037	lymphoblastic leukemia	12/257	443/8007	0.769568	0.822706	0.708064	213/285/6347/3576/22943/2056/2886/3565/7080/5893/30012/10673	12
DOID:0060086	female reproductive organ benign neoplasm	1/257	45/8007	0.770572	0.822706	0.708064	3479	1
DOID:0080008	ischemic bone disease	1/257	45/8007	0.770572	0.822706	0.708064	22943	1
DOID:3458	breast adenocarcinoma	1/257	45/8007	0.770572	0.822706	0.708064	22943	1
DOID:161	keratosis	1/257	46/8007	0.777977	0.82788	0.712517	5228	1
DOID:3602	toxic encephalopathy	1/257	46/8007	0.777977	0.82788	0.712517	653820	1
DOID:2916	hypersensitivity reaction type IV disease	2/257	88/8007	0.779702	0.828353	0.712924	6347/7356	2
DOID:0050622	reproductive organ benign neoplasm	1/257	47/8007	0.785145	0.830047	0.714382	3479	1
DOID:14227	azoospermia	1/257	47/8007	0.785145	0.830047	0.714382	190	1
DOID:615	leukopenia	1/257	47/8007	0.785145	0.830047	0.714382	6375	1
DOID:9455	lipid storage disease	3/257	130/8007	0.79321	0.836051	0.719549	213/348/2646	3
DOID:1520	colon carcinoma	4/257	168/8007	0.793408	0.836051	0.719549	2920/3576/6615/10537	4
DOID:10579	leukodystrophy	1/257	49/8007	0.798795	0.837635	0.720912	2700	1
DOID:3328	temporal lobe epilepsy	1/257	49/8007	0.798795	0.837635	0.720912	348	1
DOID:4971	myelofibrosis	1/257	49/8007	0.798795	0.837635	0.720912	3576	1
DOID:9500	leukocyte disease	2/257	92/8007	0.800309	0.837864	0.72111	3576/6375	2
DOID:627	severe combined immunodeficiency	1/257	50/8007	0.805293	0.84172	0.724428	10855	1
DOID:4079	heart valve disease	1/257	51/8007	0.811582	0.846925	0.728908	348	1
DOID:127	leiomyoma	2/257	95/8007	0.814629	0.848735	0.730466	3479/6275	2
DOID:628	combined T cell and B cell immunodeficiency	1/257	52/8007	0.817668	0.850533	0.732013	10855	1
DOID:10652	Alzheimer's disease	11/257	430/8007	0.822421	0.854104	0.735086	348/361/9607/6347/3576/7919/22943/653820/3479/3949/5105	11
DOID:0060122	integumentary system cancer	2/257	98/8007	0.828026	0.857173	0.737728	3576/3479	2
DOID:4159	skin cancer	2/257	98/8007	0.828026	0.857173	0.737728	3576/3479	2
DOID:680	tauopathy	11/257	434/8007	0.831286	0.859172	0.739449	348/361/9607/6347/3576/7919/22943/653820/3479/3949/5105	11
DOID:5183	hereditary Wilms' tumor	1/257	55/8007	0.834777	0.861405	0.74137	190	1
DOID:3962	follicular thyroid carcinoma	1/257	56/8007	0.840117	0.865535	0.744925	26471	1
DOID:0050904	salivary gland carcinoma	1/257	57/8007	0.845285	0.869092	0.747986	3397	1
DOID:5683	hereditary breast ovarian cancer	5/257	222/8007	0.846278	0.869092	0.747986	3479/4255/5734/5893/11186	5
DOID:8466	retinal degeneration	6/257	261/8007	0.849634	0.869092	0.747986	348/6347/2056/3949/4586/5949	6
DOID:3829	pituitary adenoma	1/257	58/8007	0.850286	0.869092	0.747986	4826	1
DOID:8850	salivary gland cancer	1/257	58/8007	0.850286	0.869092	0.747986	3397	1
DOID:11260	rabies	1/257	60/8007	0.859811	0.877442	0.755172	6035	1
DOID:341	peripheral vascular disease	1/257	61/8007	0.864345	0.879163	0.756654	3479	1
DOID:8618	oral cavity cancer	1/257	61/8007	0.864345	0.879163	0.756654	3397	1
DOID:3211	lysosomal storage disease	3/257	150/8007	0.865575	0.879163	0.756654	213/348/2646	3
DOID:303	substance-related disorder	1/257	64/8007	0.877088	0.889461	0.765517	9607	1
DOID:2043	hepatitis B	4/257	197/8007	0.882514	0.89245	0.768089	285/348/6347/3565	4
DOID:8469	influenza	2/257	113/8007	0.882794	0.89245	0.768089	6347/3576	2
DOID:1443	cerebral degeneration	1/257	67/8007	0.888638	0.896956	0.771968	2700	1
DOID:6590	spondylitis	1/257	68/8007	0.892243	0.899192	0.773891	22943	1
DOID:7147	ankylosing spondylitis	1/257	69/8007	0.895731	0.901303	0.775709	22943	1
DOID:9778	irritable bowel syndrome	1/257	76/8007	0.917194	0.921466	0.793062	64581	1
DOID:10584	retinitis pigmentosa	1/257	77/8007	0.919877	0.922729	0.794149	5949	1
DOID:3612	retinitis	1/257	82/8007	0.932049	0.933491	0.803412	5949	1
DOID:9884	muscular dystrophy	1/257	103/8007	0.966026	0.966026	0.831412	361	1
